# Supplementary material for: Data on the scope of the literature on sustainable intensification 1997–2016: Bibliography, geography and practical approaches
Source: Data Brief. 2018 Jun 22;19:1658–60. doi: 10.1016/j.dib.2018.06.029 (PMC6141162; doi:10.1016/j.dib.2018.06.029)
Supplement: Supplementary file 2 — Supplementary material [file mmc2.xlsx]

## Sheet: Metadata
Variables	Description	Details	Code
Bibliography
Number	ArticleNumber	Articles are sorted first by year of publication, then alphabetically by title.
Title	Title of publication
Authors	Authors of publication
Year	Year of publication
Journal	Publishing journal
Volume	Volume of the respecitive journal
Issue	Issue of the respective volume
Pages	Starting and final page
DOI	Digital Object Identifier
Database	Source of the article	Indicates in which database of scientific literature the paper can be found. This dasta contains articles from Scopus and Web of Science (WoS). An article can either be found in both databases, in Scopus exclusively or in WoS exclusively.
Keyword_j	j-th article keyword	j=[1;20]
Abstract	Full abstract of the article.
Citations	This number indicates how often this articles is cited in total (overall citations).	These numbers are retrieved from the source database. Citation records for articles from both databases and Scopus exclusively are the Scopus records. Citation records for WoS exclusive papers stem from WoS.
Citations_intern	This number indicates how often this article is cited by the other articles inculded in this data publication (internal citations).	Counted for the Scopus sample exclusively. Not available for WoS exclusive articles
Geography
Unspecific	This paper is not about one particular region, but applicable to every region.		1 "yes" 0 "no"
Europe	This paper is either about a specific region in Europe or about Europe in general.		1 "yes" 0 "no"
Asia	This paper is either about a specific region in Asia or about Asia in general.		1 "yes" 0 "no"
Africa	This paper is either about a specific region in Africa or about Africa in general.		1 "yes" 0 "no"
Latin America	This paper is either about a specific region in Latin America or about Latin America in general.		1 "yes" 0 "no"
North America	This paper is either about a specific region in North America or about North America in general.		1 "yes" 0 "no"
Australia/ New Zealand	This paper is either about a specific region in North America or about North America in general.		1 "yes" 0 "no"
Sustainable intensification practices
Practice_1	Data-based farming	Including: Precision farming (crop and livestock); Spatial targeting of nutrients, species and varieties; Temporal dimension of targeted nutrient use	1 "yes" 0 "no"
Practice_2	Adapted Cropping	Including: Legumes; Crop rotation; Mixed cropping; Agroforestry; Crop diversification; Integrated farming systems, e.g. crop-livestock; Cover cropping; Intercropping; Row spacing; Row plantations; Perennials	1 "yes" 0 "no"
Practice_3	Reduced Tillage & Soil Conservation	Including: Zero/reduced tillage; Conservation tillage; Manual or direct seeding; Retention crop residues	1 "yes" 0 "no"
Practice_4	Conventional Breeding	Including: High-yielding varieties; Drought resistant crops; High-quality seeds; Selection of adapted crop and livestock breeds	1 "yes" 0 "no"
Practice_5	Biotechnology & Genetic Engineering	Including: High-yielding hybrids; Improved germplasm; Molecular breeding; Genetically modified crops	1 "yes" 0 "no"
Practice_6	Adapted Husbandry & Grazing	Including: Rotational grazing; Adapted stocking rates; Diversity of species; Pasture management	1 "yes" 0 "no"
Practice_7	Adapted Technologies	Including: General technological innovations; Scale-appropriate machinery; Mechanization	1 "yes" 0 "no"
Practice_8	Fertilizer Efficiency	Including: Reduction of fertilizer; Site-specific use of fertilizers; Introduce new efficient fertilizers	1 "yes" 0 "no"
Practice_9	Water Efficiency	Including: Irrigation with marginal water; Recycling water on farm; Closed-loop water (re-) use; Drip irrigation	1 "yes" 0 "no"
Practice_10	Pesticides and Antibiotics Efficiency	Including: Integrated Pest Management; Biological control; Pest monitoring	1 "yes" 0 "no"
Practice_11	Residue Use	Including: Integrated management and reduction of waste in production process; (Green) manure and compost; Reduction of post-harvest losses; Crop residue use; Manure use; Closed resource cycles on farm; Residues as livestock feed	1 "yes" 0 "no"
Practice_12	Labour productivity	Including: Planning of labour input; Farm size enlargement	1 "yes" 0 "no"
Practice_13	Knowledge management	Including: Monitoring; Farm management plans; design and planning of production system; knowledge as input in the production process	1 "yes" 0 "no"
Practice_14	Soil Management Systems	Including: Integrated Soil Fertility Management (ISFM); Management of soil functions; Soil biodiversity management	1 "yes" 0 "no"
Practice_15	Adapted Livestock Fodder	Including: Nutrient efficiency; Protein sources	1 "yes" 0 "no"
Practice_16	General Resource Efficiency	Including: Low input systems; Optimal input use adjustments; Efficient use of all farm inputs	1 "yes" 0 "no"
Practice_17	Energy Efficiency & Production	Including: Efficient fuel use; Energy production; Bioenergy	1 "yes" 0 "no"
Practice_18	Land Sparing: Planning & Zoning	Including: Sparing land for ecosystem services; Nature protection areas; Definition of areas with special need for protection; Targeted conversion of land	1 "yes" 0 "no"
Practice_19	Land Sharing: Landscape-scale solutions	Including: Integrate landscape elements; Increase agrobiodiversity; Integration of farming and eco-systems; Landscape conservation by grazing animals; Wild-life friendly farming; Multi-purpose land use, Holistic land use approaches	1 "yes" 0 "no"
Practice_20	Infrastructure Development	Including: Transport and water networks; Water harvesting	1 "yes" 0 "no"
Practice_21	Common resource use	Including: Common access and reallocation of resources, e.g. land or water; Management of communal resources	1 "yes" 0 "no"
Practice_22	Diffusion of Knowledge & Innovation	Including: Training farmers on current practices and standards; Agricultural extension services; Promotion of new technologies; Research; Use of local knowledge	1 "yes" 0 "no"
Practice_23	Lobbying & Awareness Rising	Including: Awareness raising, e.g. among consumers and decision-makers; Informing policy makers and all actors involved in land use; Strategic policy making	1 "yes" 0 "no"
Practice_24	Regional Marketing & Value Creation	Including: Short and differentiated value chains; Food labels; Urban agriculture	1 "yes" 0 "no"
Practice_25	Networks and Social Capital	Including: Regional (farmers) networks; Building trust among actors; Joint investments and local collective action; Social infrastructure; communication platforms	1 "yes" 0 "no"
Practice_26	Improving Institutions	Including: Supporting functioning markets and access to credit; Improve taxation and land ownership rights; Ensuring law enforcement and monitoring of regulations; Institutional change	1 "yes" 0 "no"
Referencing
References	All referencenes the paper used are displayed.	Labeled from r_1 up to r_169

## Sheet: Database
Number	Title	Authors	Year	Journal	Volume	Issue	Pages	DOI	Databse	Keyword_1	Keyword_2	Keyword_3	Keyword_4	Keyword_5	Keyword_6	Keyword_7	Keyword_8	Keyword_9	Keyword_10	Keyword_11	Keyword_12	Keyword_13	Keyword_14	Keyword_15	Keyword_16	Keyword_17	Keyword_18	Keyword_19	Keyword_20	Abstract	Citations	Citations_intern	Unspecific	Europe	Asia	Africa	Latin America	North America	Australia/ New Zealand	Practice_1	Practice_2	Practice_3	Practice_4	Practice_5	Practice_6	Practice_7	Practice_8	Practice_9	Practice_10
1	Promoting sustainable intensification and productivity growth in Sahel agriculture after macroeconomic policy reform	T. Reardon, V. Kelly, E. Crawford, B. Diagana, J. Dione, K. Savadogo and D. Boughton	1997	Food Policy	22	4	317-327		Both	Sahel	Structural adjustment	Intensification	Agriculture	Policy																Policy reforms and structural adjustment programs in Sahelian countries have eliminated many public agricultural support programs, creating a vacuum that has not yet been filled by the private sector. Sahelian farmers thus face more difficult access to inputs and higher input costs. Input use has stagnated or declined, yet higher population and less land for expansion of cultivation make it vital…	31	3	0	0	0	1	0	0	0	0	0	0	1	0	0	0	1	0	0
2	Social capital and rural intensification: Local organizations and islands of sustainability in the rural Andes	A. Bebbington	1997	Geographical Journal	163	2	189-197		Both	Agricultural intensification	Andes	Environment	Indigenous organization	Social capital																While the general image of much of the Andes is one of poverty, environmental degradation and out-migration, and of rural economies that refuse to develop self-reinforcing and inclusive forms of growth, islands of sustainable intensification of rural land use and livelihoods can be found. Analysing how these 'islands of sustainability' have emerged can help us understand how far policy and develo…	129	0	0	0	0	0	1	0	0	0	0	0	0	0	0	0	0	0	0
3	Sustainable agriculture, people and the resource base: impacts on food production	J. N. Pretty	1997	Forum for Development Studies	1		7-32		Scopus																					As this century draws to a close, agricultural development faces some unprecedented challenges. But the views on how to proceed vary hugely, and there are five distinct schools of thought. Sustainable agriculture seeks the integrated use of a wide range of pest, nutrient, soil and water management technologies. Contrary to popular opinion, such regenerative and low-input (but not necessarily zero…	2	0	1	0	0	0	0	0	0	0	0	0	0	0	0	0	0	0	0
4	TeleFood: a worldwide appeal		1997	Development education exchange papers : DEEP			20-21		Scopus																					In 1997, the UN Food and Agriculture Organization (FAO) broadcast its first global television program on the theme of "Food for All" to an audience of approximately 450 million viewers. The objective of "TeleFood" was to raise awareness of the scale of the problem and to encourage solidarity in the fight against hunger. TeleFood raised funds to support the FAO's Special Programme for food securit…	0	0	0	0	1	1	0	0	0	0	0	0	0	0	0	0	0	0	0
5	The sustainable intensification of agriculture	J. N. Pretty	1997	Natural Resources Forum	21	4	247-256		Scopus																					Agricultural development is currently facing unprecedented challenges. With 800 million people already having insufficient access to food, population growth estimates project an even bleaker situation in the future. The article summarizes the major schools of thought regarding how to face the dilemma, and advocates sustainable intensification of agriculture, relying on integrated use of a wide ra…	41	17	0	0	1	1	1	0	0	0	0	0	0	0	0	0	0	0	0
6	Animal genetic resources for the twenty-first century	K. Hammond	1998	Acta Agriculturae Scandinavica - Section A: Animal Science	28	SUPPL.	11-18		Both	Animal production systems	Conservation	Diversity	Genetic resources	Sustainability																Genetic resources of the species of animals of interest to farmers underpin both immediate and longer term food and agricultural production and the critical sustainable intensification of this throughout the world's broad range of available production environments. The current state of these now essentially irreplaceable genetic resources is the result of up to 12 millennia of domestication proce…	2	0	1	0	0	0	0	0	0	0	0	0	0	0	1	0	0	0	0
7	Resource degradation and adoption of land conservation technologies in the Ethiopian Highlands: A case study in Andit Tid, North Shewa	B. Shiferaw and S. T. Holden	1998	Agricultural Economics	18	3	233-247	10.1016/S0169-5150(98)00036-X	Both	Conservation technology adoption	Land degradation	Ordinal logit models	Peasant agriculture																	This paper reports results from a study of resource degradation and conservation behavior of peasant households in a degraded part of the Ethiopian highlands. Peasant households' choice of conservation technologies is modeled as a two-stage process: recognition of the erosion problem, and adoption and level of use of control practices. An ordinal logit model is used to explain parcel-level percep…	137	2	0	0	0	1	0	0	0	0	0	0	0	0	0	0	0	0	0
8	Sustainable intensification in the highland tropics: Rwandan farmers' investments in land conservation and soil fertility	D. Clay, T. Reardon and J. Kangasniemi	1998	Economic Development and Cultural Change	46	2	351-377		Both																						82	3	0	0	0	1	0	0	0	0	1	0	0	0	0	0	1	0	0
9	Environmental-economic decision-making in lowland irrigated agriculture using multi-criteria analysis techniques	D. N. Tiwari, R. Loof and G. N. Paudyal	1999	Agricultural Systems	60	2	99-112	10.1016/S0308-521X(99)00021-9	Both	Economic incentives	Economic sustainability	Environmental sustainability	Environmental-economic decision making	Multi-criteria analysis																The continuing debate on sustainability has raised wide concerns towards integration of environmental and economic aspects into the development decision-making process. This paper develops a framework for environmental-economic decision making that includes the environmental and economic sustainability criteria, and local people's preferences in the context of a lowland irrigated agriculture syst…	69	0	0	0	1	0	0	0	0	0	0	0	0	0	0	0	0	0	0
10	Policy reforms and sustainable agricultural intensification in Africa	T. Reardon, C. Barrett, V. Kelly and K. Savadogo	1999	Development Policy Review	17	4	375-395		Scopus																					As African farmers are driven to intensify, however, the key issue to emerge is what type of intensification they pursue: sustainable or unsustainable. We contend in this article that many African farmers are intensifying in ways that are economically or ecologically unsustainable. Appropriate technologies for sustainable agricultural intensification are available. The crucial problems appear to …	55	3	0	0	0	1	0	0	0	0	0	0	0	0	0	0	0	0	0
11	Prospects for food security in the 21st Century: With special emphasis on Africa	A. F. McCalla	1999	Agricultural Economics	20	2	95-103	10.1016/S0169-5150(98)00080-2	Both	Access	Availability	Food and agricultural policy	Food security	Nutritional security	Sub-Saharan Africa	Prospects for 2025	Sustainable intensification													Food security for the world in 2025 is possible and probable if the right set of things are done, starting now. But the task will not be easy. It is both a technology and a political/economic challenge. The challenge for sub-Saharan Africa is even greater. While other regions improved per capita food availability over the last 30 years, Africa's availability declined. But food security is about m…	24	0	0	0	0	1	0	0	0	0	0	0	0	0	0	0	0	0	0
12	Sustainable intensification and the conservation of farm animal genetic resources	K. Hammond	2000	Asian-Australasian Journal of Animal Sciences	13	SUPPL. A	240-246		Scopus	Conservation	Farm Animals	Genetic Resources	Sustainable																	Demand for the diverse range of livestock products will increase rapidly during the early twenty-first century, primarily in the large developing-world sector. Whilst much twentieth century activity disregarded most of the world's animal genetic resources, the use and the development of a broad spectrum of locally adapted breeds, in association with the intensification of animal agriculture in mo…	1	0	1	0	0	0	0	0	0	0	0	0	1	0	1	0	0	0	0
13	Carbon, nitrogen and phosphorus allocation in agro-ecosystems of a West African savanna II. The soil component under semi-permanent cultivation	R. J. Manlay, D. Masse, J. L. Chotte, C. Feller, M. Kairé, J. Fardoux and R. Pontanier	2002	Agriculture, Ecosystems and Environment	88	3	233-248	10.1016/S0167-8809(01)00219-5	Both	Carbon	Nitrogen	Phosphorus	Root decomposition	Savanna	Semi-permanent cultivation	Senegal	Soil													The assessment of carbon (C), nitrogen (N) and phosphorus (P) in agro-ecosystems of West African savannas (WAS) may be a useful tool to define sustainable intensification schemes needed to respond to the rapid increase in local populations as well as global change issues. Changes in soil properties, and particularly in the soil organic matter status, under semi-permanent cultivation were thus exa…	24	0	0	0	0	1	0	0	0	0	1	1	0	0	0	0	0	0	0
14	Cows, colonists and trees: Rethinking cattle and environmental degradation in Brazilian Amazonia	M. Muchagata and K. Brown	2003	Agricultural Systems	76	3	797-816	10.1016/S0308-521X(02)00015-X	Both	Agricultural colonisation	Amazonia	Frontier agriculture	Livestock production systems	Sustainable agriculture																This paper examines the role of cattle production in the evolution of smallholder farming systems in a frontier region of Brazilian Amazonia. There are many incentives for smallholders to raise cattle, but the success of cattle enterprises depends on a number of factors, both endogenous and exogenous to individual farms. A key factor in the intensification of cattle production is pasture manageme…	28	1	0	0	0	0	1	0	0	0	1	0	0	0	1	0	0	0	0
15	Environmental crisis or 'lie of the land'? The debate on soil degradation in Africa	N. Koning and E. Smaling	2005	Land Use Policy	22	1	3-11	10.1016/j.landusepol.2003.08.003	Both	Agricultural production	Farming systems	Nutrient depletion	Price policies	Soil degradation																Agronomic analyses of soil dynamics in Africa have been found to be too simplifying and lacking any perspective on the critical role of farmers. Yet soil degradation is widespread and serious, and in many cases cannot be remedied by low levels of external inputs. To explain the fate of African soils, we use the co-evolutionary approach that critics of simple agronomic analyses propose, focusing e…	41	1	0	0	0	1	0	0	0	0	0	0	0	0	0	0	0	0	0
16	Strategies for sustainable intensification in East African highlands: labor use and input efficiency	Ruben, R; Kruseman, G; Kuyvenhoven, A	2006	Agricultural Economics	34	2	167-181	10.1111/j.1574-0864.2006.00116.x	WOS	input substitution	agricultural intensification	nutrient efficiency	Ethiopia																	Strategies for poverty alleviation and sustainable natural resource management usually focus on land use options for improving yields. Increasing the returns to critical factors requires possibilities for input substitution. Inadequate timing of input applications or nonavailability of complementary factors can seriously hinder this substitution. Such constraints particularly apply in less-favore…	8		0	0	0	1	0	0	0	0	0	0	0	0	0	0	0	0	0
17	Technological and policy options for sustainable agricultural intensification in eastern Uganda	Woelcke, J	2006	Agricultural Economics	34	2	129-139	10.1111/j.1574-0864.2006.00113.x	WOS	intensification	sustainable land use	farm household modeling	policy interventions	Uganda																This article presents a bio-economic household model, which has been developed to assess the potential impacts of agricultural intensification efforts on economic and ecological indicators in eastern Uganda. A study region in the Lake Victoria Crescent was selected with comparative advantages for intensive agricultural production: high agricultural potential, high market access, and high populati…	11		0	0	0	1	0	0	0	0	0	0	0	0	0	0	0	0	0
18	Crop-livestock diversification patterns in relation to income and manure use: A case study from a Rift Valley Community, Kenya	Iiyama, M; Maitima, J; Kariuki, P	2007	African Journal of Agricultural Research	2	3	58-66		WOS	Crop-livestock integration	sustainable intensification	income	manure application	rural Kenya																Most rural households in the semi-arid regions of sub-Saharan Africa practise mixed crop-livestock farming. With population growth and the subsequent scarcity of land available for extensive farming, the only option available for these households is to intensify production. For this to be successful, one must understand the divergent patterns of intensification and their relation to the economic …	4		0	0	0	1	0	0	0	0	1	0	0	0	0	0	0	0	0
19	Increasing Rice Production in Sub-Saharan Africa: Challenges and Opportunities	V. Balasubramanian, M. Sie, R. J. Hijmans and K. Otsuka	2007	Advances in Agronomy	94		55-133	10.1016/S0065-2113(06)94002-4	Both																					Sub-Saharan Africa (SSA) faces multiple problems. The main one is improving the lives of the 30% of its population that suffers from extreme poverty and food insecurity. As more than 70% of the population lives off farming and related activities, agricultural development will have to play a major role in improving this situation. Fortunately, Africa has an abundant supply of natural resources tha…	98	0	0	0	0	1	0	0	0	0	0	0	1	0	0	0	0	0	0
20	Rapporteur's report on environmental degradation and its correctives in agriculture sector	K. K. Datta	2008	Indian Journal of Agricultural Economics	63	3	557-564		Scopus																					K.K. Datta reports on environmental degradation and its correctives in agriculture sector. The environmental problems in agriculture are hidden externalities which are generally ignored or neglected. Under such a situation, the social cost of agricultural production is much higher than the private cost perceived by the farmers. Growing concern is being expressed about the potential loss of crop b…	0	0	0	0	1	0	0	0	0	0	0	0	0	0	0	0	0	0	0
21	Adoption and adaptation of natural resource management innovations in smallholder agriculture: Reflections on key lessons and best practices	B. A. Shiferaw, J. Okello and R. V. Reddy	2009	Environment, Development and Sustainability	11	3	601-619	10.1007/s10668-007-9132-1	Scopus	Investment decisions	Land and water management	Market and policy failures	Smallholder agriculture	Sustainable intensification	Technology adoption															Many smallholder farmers in vulnerable areas continue to face complex challenges in adoption and adaptation of resource management and conservation strategies. Although much has been learned from diverse experiences in sustainable resource management, there is still inadequate understanding of the market, policy and institutional failures that shape and structure farmer incentives and investment …	48	1	0	0	1	1	0	0	0	0	0	0	0	0	0	0	0	0	0
22	Livestock, livelihoods and the environment: understanding the trade-offs	M. Herrero, P. K. Thornton, P. Gerber and R. S. Reid	2009	Current Opinion in Environmental Sustainability	1	2	111-120	10.1016/j.cosust.2009.10.003	Both																					Livestock are a global resource of significant benefits to society in the form of food, income, nutrients, employment, insurance, traction, clothing and others. In the process of providing these benefits, livestock can use a significant amount of land, nutrients, feed, water and other resources and generate 18% of anthropogenic global greenhouse gases. The total demand for livestock products migh…	72	2	1	0	0	0	0	0	0	0	0	0	0	0	0	0	0	0	0
23	The contribution of subsistence farming to food security in South Africa	M. N. Baiphethi, P. T. Jacobs	2009	Agrekon	48	4	459-482	10.1080/03031853.2009.9523836	Both	Agro-food markets	Farm inputs	Food security	Livelihoods	Subsistence Farming	Labor intensive system															Poor households access their food from the market, subsistence production and transfers from public programmes or other households. In the past rural households produced most of their own food, but recent studies have shown an increase in dependence on market purchases by both urban and rural households, in some cases reaching 90% of the food supplies. Food expenditures can account for as much as…	24	0	0	0	0	1	0	0	0	0	0	0	0	0	0	0	1	0	0
24	The spread of conservation agriculture: Justification, sustainability and uptake	A. Kassam, T. Friedrich, F. Shaxson and J. Pretty	2009	International Journal of Agricultural Sustainability	7	4	292-320	10.3763/ijas.2009.0477	Both	Conservation agriculture	Conservation tillage	No-till	Soil health	Sustainability	Technology adoption	Tillage practices														Conservation Agriculture (CA) has been practised for three decades and has spread widely. We estimate that there are now some 106 million ha of arable and permanent crops grown without tillage in CA systems, corresponding to an annual rate of increase globally since 1990 of 5.3 million ha. Wherever CA has been adopted it appears to have had both agricultural and environmental benefits. Yet CA rep…	182	9	1	0	0	0	0	0	0	0	0	0	0	0	0	0	1	0	0
25	A theoretical model of agrobiodiversity as a supporting service for sustainable agricultural intensification	A. Omer, U. Pascual and N. Russell	2010	Ecological Economics	69	10	1926-1933	10.1016/j.ecolecon.2010.04.025	Both	Agrobiodiversity	Ecosystem services	Sustainable agricultural intensification																		This paper addresses the relationship between agrobiodiversity conservation and sustainable agricultural intensification. A stylised theoretical model is used to explore the conditions by which both agrobiodiversity and conventional input intensification may increase through optimal adjustments of input use in agrobiodiversity-poor agroecosystems. The model shows that this result can arise in qui…	6	0	1	0	0	0	0	0	0	0	0	0	0	0	0	0	0	0	0
26	Drought effects and water use efficiency: Improving crop production in dry environments	M. Chaves and B. Davies	2010	Functional Plant Biology	37	2	iii-vi	10.1071/FPv37n2_FO	Scopus	Crop management	Drought resistance	Irrigation	Partial rootzone drying	Plant improvement	Screening	Soil biology	Water use efficiency													There is global concern over our capacity to feed a rapidly growing world population against a background of climate change and a shortage of renewable resources for agriculture. To address this challenge, sustainable intensification of crop production will be required to deliver increased yields with decreased environmental side effects, while maintaining the land area under cultivation. We must…	17	0	1	0	0	0	0	0	0	0	0	1	1	1	0	0	0	1	0
27	Food 2030: Towards a redefinition of food? A commentary on the new United Kingdom government food strategy	T. Marsden	2010	Political Quarterly	81	3	443-446	10.1111/j.1467-923X.2010.02096.x	Both	Food security	New productivism	Policy innovation	Self-sufficiency	Sustainable intensification																The British government published its new food strategy in January 2010, entitled 'Food 2030: How We Get There'. This emerges out of a considerable amount of policy activity and debate since the sharp rises in food prices during 2007-2008. This demonstrated the need both to now have an explicit food policy, and to position this as a goal across various government departments. In addition, it is re…	10	1	0	1	0	0	0	0	0	0	0	0	0	0	0	0	0	0	0
28	Knowledge and technologies for sustainable intensification of food production	R. Flavell	2010	New Biotechnology	27	5	505-516	10.1016/j.nbt.2010.05.019	Both																					Knowledge and technologies will always continue to be developed, as they have always, to bring new efficiencies to plant breeding and crop production, which suffer from many constraints and inefficiencies. These constraints need to be overcome throughout the world to help increase the rate of improvements in food production and intensify production on less land. The recent discoveries and technic…	5	2	1	0	0	0	0	0	0	0	0	0	1	0	0	0	0	0	0
29	Sustaining intensification of smallholder livestock systems in the tropics	J. J. McDermott, S. J. Staal, H. A. Freeman, M. Herrero and J. A. Van de Steeg	2010	Livestock Science	130	1	95-109	10.1016/j.livsci.2010.02.014	Both	Environment	Intensification	Markets	Poverty	Smallholders	Systems	Tropical livestock														Smallholder livestock keepers represent almost 20% of the world population and steward most of the agricultural land in the tropics. Observed and expected increases in future demand for livestock products in developing countries provide unique opportunities for improving livelihoods and linked to that, improving stewardship of the environment. This cannot be a passive process and needs to be supp…	83	6	0	0	1	1	0	0	0	0	0	0	0	0	0	0	0	0	0
30	Application of reduced rates of accase-inhibiting herbicides to sunflower intercropped with Brachiaria ruziziensis	A. M. Brighenti, W. S. D. Rocha, F. Souza Sobrinho, C. Castro, C. E. Martins and M. D. Muller	2011	Helia	34	54	39-48	10.2298/HEL1154039B	Scopus	Clearfield®	Integrated crop-livestock systems	Sustainable intensification																		The objective of this study was to evaluate the tolerance of sunflower (Helianthus annuus) to acetyl-coenzyme A carboxylase (ACCase)-inhibiting herbicides and to temporarily delay the growth of the forage grass (Brachiaria ruziziensis), avoiding competition and allowing the reestablishment of pasture. A randomized block design with four replicates was used in both experiments. The following treat…	0	0	0	0	0	0	1	0	0	0	0	0	0	0	0	0	0	0	0
31	Benefits of Conservation Agriculture on Soil and Water Conservation and Its Progress in China	L. L. Li, G. B. Huang, R. Z. Zhang, B. Bill, L. Guangdi and Y. C. Kwong	2011	Agricultural Sciences in China	10	6	850-859	10.1016/S1671-2927(11)60071-0	Both	China	Conservation tillage	Crop residue mulch	No-till	Soil and water conservation	Sustainability															Conservation agriculture has been practised for three decades and has been spread widely. There are many nomenclatures surrounding conservation agriculture and differ to each other lightly. Conservation agriculture (CA) is a system approach to soil and water conservation, high crop productivity and profitability, in one word, it is a system approach to sustainable agriculture. Yet, because conser…	16	1	0	0	1	0	0	0	0	0	1	1	0	0	0	0	0	0	1
32	Global food demand and the sustainable intensification of agriculture	D. Tilman, C. Balzer, J. Hill and B. L. Befort	2011	Proceedings of the National Academy of Sciences of the United States of America	108	50	20260-20264	10.1073/pnas.1116437108	Both	Biodiversity	Climate change soil fertility	Food security	Land-use change																	Global food demand is increasing rapidly, as are the environmental impacts of agricultural expansion. Here, we project global demand for crop production in 2050 and evaluate the environmental impacts of alternative ways that this demand might be met. We find that per capita demand for crops, when measured as caloric or protein content of all crops combined, has been a similarly increasing functio…	705	62	1	0	0	0	0	0	0	0	0	0	0	0	0	1	1	0	0
33	Global food supply: A challenge for sustainable agriculture	J. D. Leaver	2011	Nutrition Bulletin	36	4	416-421	10.1111/j.1467-3010.2011.01925.x	Scopus	Agriculture	Food supply	Global population	Sustainability	Sustainable intensification																A major challenge for the future is to satisfy the nutritional needs of a much increased global population and to produce the additional food using less land, water and energy. Much of this increased food production will be from emerging developing countries. Sustainable intensive food production systems employing new genetic and precision technologies will be essential for this purpose. Food pri…	4	0	1	0	0	0	0	0	0	1	0	0	0	1	0	0	0	0	0
34	Global questions, local answers: Soil management and sustainable intensification in diverse socioeconomic contexts of Cuba	N. M. McCune, Y. R. González, E. A. Alcántara, O. F. Martínez, C. O. Fundora, N. C. Arzola, P. C. Cairo, M. D'Haese, S. Deneve and F. G. Hernández	2011	Journal of Sustainable Agriculture	35	6	650-670	10.1080/10440046.2011.586595	Both	Agricultural intensification	Cuba	Farm systems	Local knowledge	Soil management	Soil structure															In the complex context of global food and agricultural systems, research in agriculture must respond to multidisciplinary questions of economic development, ecological sustainability and food justice. With the objective of responding to several of the most important questions facing agriculture today, this article describes recent research in three Cuban cropping systems: state farms, cooperative…	4	1	0	0	0	0	1	0	0	0	1	0	0	0	0	0	0	0	0
35	Integrated participatory modelling of actual farms to support policy making on sustainable intensification	J. Vayssières, M. Vigne, V. Alary and P. Lecomte	2011	Agricultural Systems	104	2	146-161	10.1016/j.agsy.2010.05.008	Both	Farm-sample representativeness	Impact assessment	Participatory modelling	Policy formulation	Sustainable intensification	Whole-farm management															On the tropical island of La Réunion, population growth, increasing demand in food products, agricultural densification, and the resulting pressure on the environment are representative of what is expected to happen in the majority of the world's regions in the next decades. Crop-livestock integration is a possible solution for the sustainable intensification of farming systems.GAMEDE, a whole-fa…	24	1	0	1	0	1	0	0	0	0	1	0	0	0	0	0	0	0	0
36	Minimising the harm to biodiversity of producing more food globally	B. Phalan, A. Balmford, R. E. Green and J. P. W. Scharlemann	2011	Food Policy	36	SUPPL. 1	S62-S71	10.1016/j.foodpol.2010.11.008	Both	Agriculture	Biodiversity conservation	Land sparing	Land-use policy	Organic farming	Wildlife-friendly farming															Should farming and conservation policies aim broadly to separate land for nature and land for production (land sparing) or integrate production and conservation on the same land (wildlife-friendly farming)? Most studies that try to address this question suffer from flaws in sampling design, inappropriate metrics, and/or failure to measure biodiversity baselines. We discuss how these failings can …	101	11	1	0	0	0	0	0	0	0	0	0	0	0	0	0	0	0	0
37	Reduced rates of herbicides applied to imidazolinone-resistant sunflower cross-bred with Brachiaria ruziziensis	A. M. Brighenti, F. Souza Sobrinho, W. S. D. Rocha, C. Castro, C. E. Martins and M. D. Muller	2011	Helia	34	54	49-58	10.2298/HEL1154049B	Scopus	Clearfield®	Integrated crop-livestock systems	Sustainable intensification																		The aim of this study was to evaluate the tolerance of sunflower (Helianthus annuus) to acetolactate synthase (ALS)-inhibiting herbicides and to temporarily delay the growth of Brachiaria ruziziensis, avoiding competition and allowing pasture reestablishment. Experiment 1 consisted of a randomized complete block design, with four replicates. Hybrid Paraiso 102 CL (Clearfield®, resistant to ALS-in…	0	0	0	0	0	0	1	0	0	0	0	0	0	0	0	0	0	0	0
38	Sustainable intensification in African agriculture	J. Pretty, C. Toulmin and S. Williams	2011	International Journal of Agricultural Sustainability	9	1	5-24	10.3763/ijas.2010.0583	Both	Africa	Farming	Scaling-up	Social capital	Sustainable intensification																Over the past half-century, agricultural production gains have provided a platform for rural and urban economic growth worldwide. In African countries, however, agriculture has been widely assumed to have performed badly. Foresight commissioned analyses of 40 projects and programmes in 20 countries where sustainable intensification has been developed during the 1990s-2000s. The cases included cro…	178	37	0	0	0	1	0	0	0	0	1	0	1	0	0	0	0	0	1
39	Sustainable landscape governance: Lessons from a catchment based study in whole landscape design	A. Southern, A. Lovett, T. O'Riordan and A. Watkinson	2011	Landscape and Urban Planning	101	2	179-189	10.1016/j.landurbplan.2011.02.010	Both	Catchment management	Ecosystem governance	Multiobjective land use	Social-ecological system	Stakeholder participation	Whole landscape planning															This paper investigates the implementation of governance for sustainable landscapes, based on a catchment case study in lowland England. A participatory research process, spanning six and a half years, employed formal and informal in-depth interviews, focus group work and workshop techniques with 71 stakeholders representative of a wide range of interests in the catchment. A scenario design proce…	18	1	0	1	0	0	0	0	0	0	0	0	0	0	0	0	0	0	0
40	The new competition for land: Food, energy, and climate change	M. Harvey and S. Pilgrim	2011	Food Policy	36	SUPPL. 1	S40-S51	10.1016/j.foodpol.2010.11.009	Both	Biofuels	Climate change	Competition for land	Food	Innovation																The paper addresses the new competition for land arising from growing and changing demand for food when combined with increasing global demand for transport energy, under conditions of declining petro-chemical resources and the urgent need to reduce greenhouse gas emissions. The paper starts from the premise of a 'food, energy and environment trilemma' (Tilman et al., 2009), where all demands to …	107	1	0	1	0	0	1	1	0	0	0	0	0	0	0	0	0	0	0
41	Why genetically modified crops?	Jones, JDG	2011	Philosophical Transactions of the Royal Society A - Mathematical Physical and Engeneering Sciences	369	1942	1807-1816	10.1098/rsta.2010.0345	WOS	GM crops	insect resistance	herbicide resistance	disease resistance	food security																This paper is intended to convey the message of the talk I gave at the Theo Murphy meeting at the Kavli Centre in July 2010. It, like the talk, is polemical, and conveys the exasperation felt by a practitioner of genetically modified (GM) plant science at its widespread misrepresentation. I argue that sustainable intensification of agriculture, using GM as well as other technologies, reduces its …	12		1	0	0	0	0	0	0	0	0	0	0	1	0	1	0	0	0
42	A European perspective for developing modern multifunctional agroforestry systems for sustainable intensification	J. Smith, B. D. Pearce and M. S. Wolfe	2012	Renewable Agriculture and Food Systems	27	4	323-332	10.1017/S1742170511000597	Both	Agroecology	Ecosystem services	Food security	Orchards	Pollarding																One of the key questions of primary importance to global agriculture and food security is how to optimize sustainable intensification to balance competing demands on land for food and energy production, while ensuring the provision of ecosystem services and maintaining or increasing yields. Integrating trees and agriculture through agroforestry has been attracting increasing interest as an agroec…	13	0	0	1	0	0	0	0	0	0	1	0	0	0	0	0	0	0	0
43	An agronomic assessment of greenhouse gas emissions from major cereal crops	B. Linquist, K. J. Van Groenigen, M. A. Adviento-Borbe, C. Pittelkow and C. Van Kessel	2012	Global Change Biology	18	1	194-209	10.1111/j.1365-2486.2011.02502.x	Both	3N 2O	CH 4	Corn	Global warming potential	Grain yield	Maize	Meta-analysis	Methane	Yield-scaled	Wheat	Nitrous oxide	Nitrogen rate									Agricultural greenhouse gas (GHG) emissions contribute approximately 12% to total global anthropogenic GHG emissions. Cereals (rice, wheat, and maize) are the largest source of human calories, and it is estimated that world cereal production must increase by 1.3% annually to 2025 to meet growing demand. Sustainable intensification of cereal production systems will require maintaining high yields …	121	5	1	0	0	0	0	0	0	0	0	0	0	0	0	0	1	0	0
44	An innovation systems approach to institutional change: Smallholder development in West Africa	D. Hounkonnou, D. Kossou, T. W. Kuyper, C. Leeuwis, E. S. Nederlof, N. Röling, O. Sakyi-Dawson, M. Traoré and A. van Huis	2012	Agricultural Systems	108		74-83	10.1016/j.agsy.2012.01.007	Both	Benin	Ghana	IAR4D	Innovation platforms	Mali	Opportunities															Sustainable intensification of smallholder farming is a serious option for satisfying 2050 global cereal requirements and alleviating persistent poverty. That option seems far off for Sub-Sahara Africa (SSA) where technology-driven productivity growth has largely failed. The article revisits this issue from a number of angles: current approaches to enlisting SSA smallholders in agricultural devel…	78	6	0	0	0	1	0	0	0	0	0	0	0	0	0	0	0	0	0
45	Anticipating impacts of climate change on organic agriculture	A. A. Jaradat	2012	CAB Reviews: Perspectives in Agriculture, Veterinary Science, Nutrition and Natural Resources	7		1-22	10.1079/PAVSNNR20127062	Scopus	Abiotic stress	Biodiversity	Climate change	Conventionalization	Ecosystem services	Genetic diversity	Indigenous knowledge														Both conventional agriculture (CA) and organic agriculture (OA) are inextricably linked to climate and will impact and be impacted by climate change (CC). OA, unlike CA, encompasses heterogeneous agricultural management methods and practices, given its multiple origins around the world. Although it represents < 1% of the world's agricultural production and about 9% of total agricultural area, OA …	0	0	1	0	0	0	0	0	0	0	0	0	0	0	0	0	0	0	0
46	Balancing the Environmental Consequences of Agriculture with the Need for Food Security	Crute, I	2012	Environmental Impacts of modern Agriculture	34		129-149	10.1039/9781849734974-00129	WOS																					The UK Government's Foresight Report on The Future of Food and Farming stressed that environmental sustainability was an essential component of any changes in the global food system directed towards the pressing requirement to scale-up levels of productivity significantly. This paper examines in a historical and contemporary context what some of the issues are in attempting to achieve a balance b…	1		1	0	0	0	0	0	0	0	0	0	0	0	0	0	0	0	0
47	Closing yield gaps through nutrient and water management	N. D. Mueller, J. S. Gerber, M. Johnston, D. K. Ray, N. Ramankutty and J. A. Foley	2012	Nature	490	7419	254-257	10.1038/nature11420	Both																					In the coming decades, a crucial challenge for humanity will be meeting future food demands without undermining further the integrity of the Earth's environmental systems. Agricultural systems are already major forces of global environmental degradation, but population growth and increasing consumption of calorie-and meat-intensive diets are expected to roughly double human food demand by 2050 (r…	328	29	1	0	0	0	0	0	0	0	0	0	0	0	0	0	0	0	0
48	Commercializing genetically modified crops under EU regulations: objectives and barriers	A. Raybould and G. M. Poppy	2012	GM crops & food	3	1	9-20		Scopus																					Agriculture faces serious problems in feeding 9 billion people by 2050: production must be increased and ecosystem services maintained under conditions for growing crops that are predicted to worsen in many parts of the world. A proposed solution is sustainable intensification of agriculture, whereby yields are increased on land that is currently cultivated, so sparing land to deliver other ecosy…	7	0	0	1	0	0	0	0	0	0	0	0	0	1	0	0	0	0	0
49	Ecosystem Services in Biologically Diversified versus Conventional Farming Systems: Benefits, Externalities, and Trade-Offs	Kremen, C; Miles, A	2012	Ecology and Society	17	4	25	10.5751/ES-05035-170440	WOS	agricultural food production	agricultural intensification	agrobiodiversity	agroecology	biodiversity	conventional agriculture	conventional farming systems	diversified farming systems	ecosystem services	land-sharing	land-sparing	organic agriculture	sustainable agriculture	sustainable intensification							We hypothesize that biological diversification across ecological, spatial, and temporal scales maintains and regenerates the ecosystem services that provide critical inputs-such as maintenance of soil quality, nitrogen fixation, pollination, and pest control-to agriculture. Agrobiodiversity is sustained by diversified farming practices and it also supplies multiple ecosystem services to agricultu…	100		1	0	0	0	0	0	0	0	1	0	0	0	0	0	0	0	0
50	Genetic improvement of reproductive efficiency of sheep and goats	D. R. Notter	2012	Animal Reproduction Science	130	3	147-151	10.1016/j.anireprosci.2012.01.008	Both	Breeding season	Genetics	Goat	Ovulation rate	Reproduction	Sheep															Sheep and goats are produced in a wide range of production systems and climatic conditions and possess great genetic diversity in reproductive potentials. Mean litter sizes range from near 1 to 3 or more, and patterns of seasonal reproduction are often strongly synchronised to local conditions. Thus, optimisation, rather than maximisation, of reproductive potentials is required, and optimum repro…	6	0	1	0	0	0	0	0	0	0	0	0	1	0	0	0	0	0	0
51	How can climate policy benefit from comprehensive land-use approaches?	T. Knoke, R. M. Román-Cuesta, M. Weber and W. Haber	2012	Frontiers in Ecology and the Environment	10	8	438-445	10.1890/110203	Both																					Schemes that reward developing countries for mitigating greenhouse-gas (GHG) emissions through forest preservation and restoration are becoming more common. However, efforts to reduce GHG emissions must also consider food production. This creates an apparent conflict, given that agricultural production - a key driver of GHG emissions as a consequence of forest clearance - will increase as human p…	13	2	1	0	0	0	0	0	0	0	0	0	0	0	0	0	0	0	0
52	Interrogating food security and infectious animal and plant diseases: A critical introduction	B. Ilbery	2012	Geographical Journal	178	4	308-312	10.1111/j.1475-4959.2012.00483.x	Both	Animal and plant diseases	Biosecurity	Food security	Sustainable intensification																	As part of a themed section, this introductory paper provides critical insights into important social science debates associated with food security and animal/plant diseases. Continued volatility in the price of basic foodstuffs on international commodity markets has ensured that food security will be one of the 'master frames' of early twentieth century public policy. While increasing food produ…	8	0	1	0	0	0	0	0	0	0	1	0	0	0	0	0	0	0	0
53	Livestock production as a technological and social challenge - Emphasis on sustainability and precision nutrition	C. Szabó and V. Halas	2012	Acta Agriculturae Slovenica	100	SUPPL.3	9-15		Scopus	Animal production	Precision nutrition	Sustainability																		Feeding the world's growing population is one of the biggest challenges in the 21st century. As our natural resources are depleting and our nature changing due to the human activity - sustainability is an emerging issue. In short sustainable agriculture means a system which preserves the basis of life of future generations. In the case of animal production this includes the following key areas: p…	0	0	1	0	0	0	0	0	0	1	0	0	0	0	0	0	0	0	0
54	No-till farming and the environment: Do no-till systems require more chemicals?	T. Friedrich and A. Kassam	2012	Outlooks on Pest Management	23	4	153-157	10.1564/23aug02	Scopus	Conservation agriculture	Environmental footprint	No-till	Sustainable intensification																		2	0	1	0	0	0	0	0	0	0	0	1	0	0	0	0	1	0	0
55	Protein crop production at the northern margin of farming: To boost, or not to boost	P. Peltonen-Sainio and J. K. Niemi	2012	Agricultural and Food Science	21	4	370-383		Both	Climate change	Crop failure	Ecosystem service	Food security	Pea	Rapeseed	Self-sufficiency	Variability	Protein	Northern growing conditions	Faba bean	Crop rotation									Global changes in food demand resulting from population growth and more meat-intensive diets require an in-crease in global protein crop production, not least as climate change and increasing scarcity of fresh water could restrict future production. In contrast to many other regions, in Finland climate change could open new opportu-nities through enabling more diverse cropping systems. It is just…	14	0	0	1	0	0	0	0	0	0	1	0	0	0	0	0	0	0	0
56	Should REDD+ fund 'sustainable intensification' as a means of reducing tropical deforestation?	R. Matthews and A. De Pinto	2012	Carbon Management	3	2	117-120	10.4155/cmt.12.6	Scopus	Deforestation	Food supply	Mitigation	REDD+	Sustainable intensification																	3	0	1	0	0	0	0	0	0	0	0	0	0	0	0	0	0	0	0
57	Sustainable intensification: A crucial revolution		2012	Spore		158			Scopus																						0	0	1	0	0	0	0	0	0	0	0	0	0	0	0	0	0	0	0
58	The role of the internet of things in enabling sustainable agriculture in Europe	P. T. Kidd	2012	International Journal of RF Technologies: Research and Applications	3	1	67-83	10.3233/RFT-2011-017	Scopus	Biodiversity	Conservation agriculture	ICT research strategy	Integrated pest management	Interoperability	New business models	Precision agriculture	Sustainable agriculture	Sustainable production	Systems-level approaches											Considered is the application of the Internet of Things (IoT) as an enabler for sustainable agriculture. Rather than using the IoT in support of precision agriculture, which it is argued is a technology of the past that grew out of a system of industrial scale intensive agriculture, it is proposed that the IoT in agriculture should be used to better understand and support the management of biodiv…	1	0	0	1	0	0	0	0	0	1	0	0	0	0	0	0	0	1	0
59	A license to produce? Farmer interpretations of the new food security agenda	R. Fish, M. Lobley and M. Winter	2013	Journal of Rural Studies	29		40-49	10.1016/j.jrurstud.2012.02.002	Both	Deliberative polling	Farmer attitudes	Food security	Livestock farming	Self-sufficiency	Sustainable intensification															Drawing on the findings of empirical research conducted in the South West of England, this paper explores how farmers make sense of re-emerging imperatives for 'food security' in UK policy and political discourse. The analysis presented is based on two types of empirical inquiry. First, an extensive survey of 1543 farmers, exploring the basic associations farmers make with the term 'food security…	13	2	0	1	0	0	0	0	0	0	0	0	0	0	0	0	0	0	0
60	An integrated agro-ecosystem and livelihood systems approach for the poor and vulnerable in dry areas	M. van Ginkel, J. Sayer, F. Sinclair, A. Aw-Hassan, D. Bossio, P. Craufurd, M. El Mourid, N. Haddad, D. Hoisington, N. Johnson, C. L. Velarde, V. Mares, A. Mude, A. Nefzaoui, A. Noble, K. P. C. Rao, R. Serraj, S. Tarawali, R. Vodouhe and R. Ortiz	2013	Food Security	5	6	751-767	10.1007/s12571-013-0305-5	Both	Building resilience	Dryland agriculture	Managing risk	Sustainable intensification																	More than 400 million people in the developing world depend on dryland agriculture for their livelihoods. Dryland agriculture involves a complex combination of productive components: staple crops, vegetables, livestock, trees and fish interacting principally with rangeland, cultivated areas and watercourses. Managing risk and enhancing productivity through diversification and sustainable intensif…	9	1	0	0	1	1	0	0	0	0	0	0	0	0	0	0	0	0	0
61	Bioeconomic Modeling of Shrimp Aquaculture Strategies for the Mahakam Delta, Indonesia	S. W. Bunting, R. H. Bosma, P. A. M. van Zwieten and A. S. Sidik	2013	Aquaculture Economics and Management	17	1	51-70	10.1080/13657305.2013.747226	Both	Better Management Practices	Bioeconomic modeling	East Kalimantan	Indonesia	Integrated mangrove-shrimp culture	Reconciling multiple-demands															Bioeconomic modeling was used to evaluate traditional and extensive shrimp production in the Mahakam Delta and impacts of adopting Better Management Practices (BMP) for semi-intensive and integrated mangrove-shrimp culture. Modeling outcomes indicate that traditional production is not financially viable, failing to generate a positive 10-year Internal Rate of Return (IRR). Such practices persist …	4	1	0	0	1	0	0	0	0	0	1	0	0	0	0	0	0	0	0
62	Climate-strategic agriculture and the water-soil-waste nexus	R. Lal	2013	Journal of Plant Nutrition and Soil Science	176	4	479-493	10.1002/jpln.201300189	Both	Biogeochemical cycles	Climate change	Food production	Soil-water-waste nexus																	Adoption of input-responsive varieties enhanced food production during the second half of the 20th century. However, even bigger challenges lie ahead because of the growing societal demands. For example, the global population of 7.2 billion in 2013 is projected to reach 9.2 billion by 2050 and stabilize at 10 billion by 2100. The growing and increasingly affluent population, with preference towar…	15	0	1	0	0	0	0	0	0	0	0	0	0	0	0	0	0	0	0
63	Contributions of roots and rootstocks to sustainable, intensified crop production	P. J. Gregory, C. J. Atkinson, A. G. Bengough, M. A. Else, F. Fernández-Fernández, R. J. Harrison and S. Schmidt	2013	Journal of Experimental Botany	64	5	1209-1222	10.1093/jxb/ers385	Both	Biopores	QTL	Resource use	Root distribution	Root systems	Root-shoot communication	Root-soil contact	Rootstock													Sustainable intensification is seen as the main route for meeting the world's increasing demands for food and fibre. As demands mount for greater efficiency in the use of resources to achieve this goal, so the focus on roots and rootstocks and their role in acquiring water and nutrients, and overcoming pests and pathogens, is increasing. purpose of this review is to explore some of the ways in wh…	24	0	1	0	0	0	0	0	0	1	0	0	1	0	0	0	0	0	0
64	Crops that feed the world 10. Past successes and future challenges to the role played by wheat in global food security	B. Shiferaw, M. Smale, H. J. Braun, E. Duveiller, M. Reynolds and G. Muricho	2013	food security	5	3	291-317	10.1007/s12571-013-0263-y	Both	Climate change	Demand	Food security	Produtivity growth	Supply	Technology adoption	Utilization	Wheat													Wheat is fundamental to human civilization and has played an outstanding role in feeding a hungry world and improving global food security. The crop contributes about 20 % of the total dietary calories and proteins worldwide. Food demand in the developing regions is growing by 1 % annually and varies from 170 kg in Central Asia to 27 kg in East and South Africa. The developing regions (including …	21	0	0	0	1	1	0	0	0	0	0	0	1	0	0	1	1	1	0
65	Delivering food security without increasing pressure on land	P. Smith	2013	Global food security	2	1	18-23	10.1016/j.gfs.2012.11.008	Both	Diet change	Ecosystem services	Food demand	Food production	Food security	Sustainable intensification															The challenge of feeding 9 to 10 Billion people by 2050 may seem like a big enough challenge in itself, but we also need to achieve this feat whilst, at the same time, reducing adverse impacts of food production on a whole range of ecosystem services. One suggested response is "sustainable intensification" which entails delivering safer, nutritious food from the same area whilst maintaining ecosy…	45	13	1	0	0	0	0	0	0	0	0	0	0	0	0	0	0	0	0
66	Economic valuation of organic and clay-based soil amendments in small-scale agriculture in Lao PDR	W. Mekuria, K. Getnet, A. Noble, C. T. Hoanh, M. McCartney and S. Langan	2013	Field Crops Research	149		379-389	10.1016/j.fcr.2013.05.026	Both	Economic returns	Livelihood	Payback periods	Smallholders	Soil amendments	Sustainability															At a farm level, economic returns are the single most important attributes that drive farmers to adopt agricultural technologies. This study was carried out at the Naphok and Veunkham villages, Lao PDR, to evaluate the yield response of a maize mono-cropping system to soil amendments and analyze the economic return of such interventions. The amendments were rice husk biochar, bentonite clay, comp…	4	0	0	0	1	0	0	0	0	0	0	0	0	0	0	0	0	0	0
67	Ecosystem function enhanced by combining four functional types of plant species in intensively managed grassland mixtures: A 3-year continental-scale field experiment	J. A. Finn, L. Kirwan, J. Connolly, M. T. Sebastià, A. Helgadottir, O. H. Baadshaug, G. Bélanger, A. Black, C. Brophy, R. P. Collins, J. Čop, S. Dalmannsdóttir, I. Delgado, A. Elgersma, M. Fothergill, B. E. Frankow-Lindberg, A. Ghesquiere, B. Golinska, P. Golinski, P. Grieu, A. M. Gustavsson, M. Höglind, O. Huguenin-Elie, M. Jørgensen, Z. Kadziuliene, P. Kurki, R. Llurba, T. Lunnan, C. Porqueddu,…	2013	Journal of Applied Ecology	50	2	365-375	10.1111/1365-2664.12041	Both	Agronomic mixtures	Diversity effect	Ecosystem function	Forage yield	Functional groups	Monocultures	Resource efficiency	Sustainable intensification													Summary: A coordinated continental-scale field experiment across 31 sites was used to compare the biomass yield of monocultures and four species mixtures associated with intensively managed agricultural grassland systems. To increase complementarity in resource use, each of the four species in the experimental design represented a distinct functional type derived from two levels of each of two fu…	42	2	0	1	0	0	0	0	0	0	1	0	0	0	0	0	1	0	0
68	Evidence of sustainable intensification among British farms	L. G. Firbank, J. Elliott, B. Drake, Y. Cao and R. Gooday	2013	Agriculture, Ecosystems and Environment	173		58-65	10.1016/j.agee.2013.04.010	Both	Agro-ecological indicators	Ammonia emissions	Biodiversity	Diffuse pollution	Ecosystem services	GHG emissions	Sustainable agriculture	Organic farming													Several influential reports have suggested that one of the most appropriate responses to expected food shortages and ongoing environmental degradation is sustainable intensification, i.e. the increase of food production with at worst no increase in environmental harm, and ideally environmental benefit. Here we sought evidence of sustainable intensification among British farmers by selecting innov…	18	3	0	1	0	0	0	0	0	0	0	0	0	0	0	0	0	0	0
69	Food production and climate protection-What abandoned lands can do to preserve natural forests	T. Knoke, B. Calvas, S. O. Moreno, J. C. Onyekwelu and V. C. Griess	2013	Global Environmental Change	23	5	1064-1072	10.1016/j.gloenvcha.2013.07.004	Both	Climate protection	Ecuador	Environmental protection	Food production	Land use	Tropical farmers															Approaches to reconciling food production with climatic and environmental protection often require agricultural intensification. The production of more food per unit of agricultural land through "sustainable intensification" is intended to enable the protection of natural ecosystems elsewhere (land sparing). However, there are problems associated with agricultural intensification; such as soil er…	10	0	0	0	0	0	1	0	0	0	0	0	0	0	0	0	0	0	0
70	Food security framings within the UK and the integration of local food systems	J. Kirwan and D. Maye	2013	Journal of Rural Studies	29		91-100	10.1016/j.jrurstud.2012.03.002	Both	Collective action frames	Food security	Local food systems	Scale	The UK																This paper provides a critical interpretation of food security politics in the UK. It applies the notion of food security collective action frames to assess how specific action frames are maintained and contested. The interdependency between scale and framing in food security discourse is also scrutinised. It does this through an examination of " official" UK food security approaches and the plac…	24	0	0	1	0	0	0	0	0	0	0	0	0	0	0	0	0	0	0
71	Food security in a changing climate	R. Lal	2013	Ecohydrology and Hydrobiology	13	1	8-21	10.1016/j.ecohyd.2013.03.006	Scopus	Biofuel	Brick making	Climate change	Environmental quality	Food waste	Meat-based diet	Soil degradation	Sustainable intensification	Urbanization												Challenges to global food security are: (i) population increase from 7 billion in 2011 to 9.2 billion in 2050, (ii) climate change, (iii) soil degradation by erosion, salinization, organic matter and nutrient depletion, and elemental imbalance, (iv) decreased availability of water, (v) land competition for urbanization, brick making, biofuel, and non-agricultural uses, and (vi) preferences toward…	21	3	0	0	1	1	0	0	0	1	1	0	0	0	0	0	0	0	0
72	Global change and the role of forests in future land-use systems	T. Knoke and A. Hahn	2013	Developments in Environmental Science	13		569-588	10.1016/B978-0-08-098349-3.00026-8	Scopus	Crop diversification	Land-use concepts	Mixed forests	Regulating ecosystem services	Sustainable intensification																We analyse options to adapt forest and agricultural ecosystems to the adverse consequences of climatic change. We provide an overview of global change as it relates to the forest and agriculture sectors and conclude that forests should be analysed and their management optimised, together with their neighbouring agricultural ecosystems, if we are to be successful in meeting the challenges of futur…	10	0	1	0	0	0	0	0	0	0	0	0	0	0	0	0	0	0	0
73	How eco-efficient are low-input cropping systems in Western Europe, and what can be done to improve their eco-efficiency?	M. Kulak, T. Nemecek, E. Frossard and G. Gaillard	2013	Sustainability (Switzerland)	5	9	3722-3743	10.3390/su5093722	Both	Cropping systems	Eco-efficiency	Environmental impacts	Low-input farming	Sustainable intensification	Life cycle assessment															Low-input cropping systems were introduced in Western Europe to reduce the environmental impacts of intensive farming, but some of their benefits are offset by lower yields. In this paper, we review studies that used Life Cycle Assessment (LCA) to investigate the effects of reducing external inputs on the eco-efficiency of cropping systems, measured as the ratio of production to environmental imp…	6	0	0	1	0	0	0	0	0	0	1	1	1	0	0	0	0	1	0
74	Is agricultural intensification in the Netherlands running up to its limits?	J. F. F. P. Bos, A. L. Smit and J. J. Schröder	2013	NJAS - Wageningen Journal of Life Sciences	66		65-73	10.1016/j.njas.2013.06.001	Both	Biodiversity	Environment	Extensification	Food consumption	Food production	Resource use efficiency	Sustainability														Environmental pressures posed through human activities are expected to further increase due to growing population numbers and increasing per capita consumption. It will be crucial that the sum of all pressures leaves the planet within sustainability thresholds. The huge challenge for agriculture is to double its food production without further deteriorating the environment, but there is little co…	13	3	0	1	0	0	0	0	0	0	0	0	0	0	0	1	0	0	0
75	Livestock production in the UK in the 21st century: A perfect storm averted?	C. M. Wathes, H. Buller, H. Maggs and M. L. Campbell	2013	Animals	3	3	574-583	10.3390/ani3030574	Scopus	Livestock	Sustainability	Welfare																		There is a school of thought that future demand for meat and other farm animal products is unsustainable for several reasons, including greenhouse gas emissions, especially from ruminants; standards of farm animal health and welfare, especially when farm animals are kept intensively; efficiency of conversion by livestock of solar energy into (human) food, particularly by pigs and poultry; water a…	1	0	1	0	0	0	0	0	0	0	0	0	0	0	0	0	0	0	0
76	Maize stover use and sustainable crop production in mixed crop-livestock systems in Mexico	J. Hellin, O. Erenstein, T. Beuchelt, C. Camacho and D. Flores	2013	Field Crops Research	153		12-21	10.1016/j.fcr.2013.05.014	Both	Crop-livestock farming systems	Maize	Mexico	Smallholder farmers																	Mixed crop-livestock farming systems prevail in Mexico - typically rain-fed and smallholder systems based on maize and ruminants and spanning diverse agro-ecologies. Maize grain is the key Mexican staple produced for home consumption and the market. Maize crop residues (stover) are an important by-product, primarily for feed use, often through in situ stubble grazing and/or as ex situ forage. Thi…	13	0	0	0	0	0	1	0	0	0	1	0	0	1	1	0	0	0	0
77	Making Sense of Agrobiodiversity, Diet, and Intensification of Smallholder Family Farming in the Highland Andes of Ecuador	P. J. Oyarzun, R. M. Borja, S. Sherwood and V. Parra	2013	Ecology of Food and Nutrition	52	6	515-541	10.1080/03670244.2013.769099	Both	Agrobiodiversity	Ecuador	Family farming	Sustainable intensification																	Methods are needed for helping researchers and farmers to interactively describe and analyze local practices in search of opportunities for improving health, environment, and economy. The authors worked with smallholder family farmers in five Andean villages in Ecuador to apply participatory four-cell analysis (PFCA) in characterizing agrobiodiversity. Margelef and Shannon indices examined ecolog…	9	1	0	0	0	0	1	0	0	0	0	0	0	0	0	0	0	0	0
78	Managing a second-generation crop portfolio through sustainable intensification: Examples from the USA and the EU	E. A. Heaton, L. A. Schulte, M. Berti, H. Langeveld, W. Zegada-Lizarazu, D. Parrish and A. Monti	2013	Biofuels, Bioproducts and Biorefining	7	6	702-714	10.1002/bbb.1429	Both	Agroecology	Bioenergy	Biomass	Ecosystem services	Food vs. fuel	Landscape management															Sustainable intensification of agricultural systems has been suggested - in addition to reducing waste and changing consumption habits - as a way to increase food, feed, fuel, and fiber security in the twenty-first century. Here we describe three primary strategies of agricultural intensification - conventional intensification, temporal intensification, and spatial intensification - and how they …	13	2	0	1	0	0	0	1	0	0	1	0	0	0	0	0	0	0	0
79	Managing landscapes for greater food security and improved livelihoods	C. Padoch and T. Sunderland	2013	Unasylva	64	241	3-13		Scopus																					The research and development community should focus more effort on reintegrating food production and conservation in smallholder-managed landscapes. The interpretation of sustainable intensification appears to differ considerably depending on the program, but invariably it involves the goal of producing more food without clearing new areas of natural vegetation or further degrading the environmen…	6	1	0	0	1	1	0	0	0	0	0	0	0	0	0	0	0	0	0
80	Opportunities and constraints to legume diversification for sustainable maize production on smallholder farms in Malawi	W. G. Mhango, S. S. Snapp and G. Y. K. Phiri	2013	Renewable Agriculture and Food Systems	28	3	234-244	10.1017/S1742170512000178	Both	Integrated soil fertility management	Smallholder farmer	Sustainable intensification																		Sustainable intensification of smallholder farms in Africa is highly dependent on enhancing biological nitrogen fixation (BNF). Legume diversification of maize-based systems is a core example of sustainable intensification, with the food security of millions of farm families at stake. This study highlights the constraints and opportunities associated with the adoption of legumes by smallholder fa…	2	1	0	0	0	1	0	0	0	0	0	0	0	0	0	0	0	0	0
81	Paths to last in mixed crop-livestock farming: Lessons from an assessment of farm trajectories of change	J. Ryschawy, N. Choisis, J. P. Choisis and A. Gibon	2013	Animal	7	4	673-681	10.1017/S1751731112002091	Both	Farm trajectories	Farmer participatory research	Farming systems research	Mixed crop-livestock farming																	Mixed crop-livestock systems, combining livestock and cash crops at farm level, are considered to be suitable for sustainable intensification of agriculture. Ensuring the survival of mixed crop-livestock systems is a challenge for European agriculture: the number of European mixed crop-livestock farms has been decreasing since 1970. Analysis of farming system dynamics may elucidate past changes a…	16	1	0	1	0	0	0	0	0	0	1	0	0	0	0	0	0	0	0
82	Relying on the numerous advantages of grain legumes for more productive and nutritive agriculture in the semi-arid tropics	J. Bossuet and V. Vadez	2013	Science et Changements Planetaires - Secheresse	24	4	314-321	10.1684/sec.2014.0408	Scopus	Crop systems	Grain legumes	Nutrition value	Soil fertility	Sustainable intensification																Nitrogen and phosphorus are two of the main nutrients for agriculture but their growing scarcity makes them increasingly less available and affordable for farmers in the semi-arid tropics. Legumes have the comparative advantage over other plant species of being able to independently fix nitrogen, but also to absorb natural phosphorus that is in non-soluble form in the soil. In addition to soil fe…	0	0	1	0	0	0	0	0	0	0	0	0	0	0	0	0	0	0	0
83	Renegotiation of the wto agreement on agriculture: Accommodating the new big issues	M. Cardwell and F. Smith	2013	International and Comparative Law Quarterly	62	4	865-898	10.1017/S0020589313000341	Both	Climate change	Doha Round negotiations	Domestic support	Export competition	Export prohibitions and restrictions	Food security	Sustainable intensification	WTO Agreement on Agriculture	Market access												The WTO Agreement on Agriculture was designed to maximize trade flows at a time of surplus agricultural production. It required Members to open markets and to reduce domestic and export subsidies. Proposals for reform in the Doha Round negotiations largely adopt the same pattern. Yet, as surplus is replaced by shortage, Members are increasingly concerned about food security and the impact of agri…	0	0	1	0	0	0	0	0	0	0	0	0	0	0	0	0	0	0	0
84	The role of water harvesting to achieve sustainable agricultural intensification and resilience against water related shocks in sub-Saharan Africa	Y. T. Dile, L. Karlberg, M. Temesgen and J. Rockström	2013	Agriculture, Ecosystems and Environment	181		69-79	10.1016/j.agee.2013.09.014	Both	Agriculture	Resilience	Sub-Saharan Africa	Sustainable intensification	Water harvesting																Poverty alleviation in rural areas is a top priority for social and economic development, particularly against a backdrop of rising populations up to 2050 and to meet growing food demands in a rapidly urbanizing world. Sustainable intensification of agricultural techniques are therefore required, such as water management practices that result in higher agricultural production without causing seve…	20	4	0	0	0	1	0	0	0	0	0	0	0	0	0	0	0	1	0
85	The roles of livestock in developing countries	Herrero, M; Grace, D; Njuki, J; Johnson, N; Enahoro, D; Silvestri, S; Rufino, MC	2013	Animal	7		3-18	10.1017/S1751731112001954	WOS	livestock	developing world	environment	poverty reduction	food security	livelihoods															Livestock play a significant role in rural livelihoods and the economies of developing countries. They are providers of income and employment for producers and others working in, sometimes complex, value chains. They are a crucial asset and safety net for the poor, especially for women and pastoralist groups, and they provide an important source of nourishment for billions of rural and urban hous…	38		0	0	1	1	1	0	0	0	0	0	0	0	0	0	0	0	0
86	Understanding soil erosion impacts in temperate agroecosystems: Bridging the gap between geomorphology and soil ecology using nematodes as a model organism	C. Baxter, J. S. Rowan, B. M. McKenzie and R. Neilson	2013	Biogeosciences	10	11	7133-7145	10.5194/bg-10-7133-2013	Both																					Soil is a key asset of natural capital, providing a myriad of goods and ecosystem services that sustain life through regulating, supporting and provisioning roles, delivered by chemical, physical and biological processes. One of the greatest threats to soil is accelerated erosion, which raises a natural process to unsustainable levels, and has downstream consequences (e.g.∼economic, environmental…	4	0	1	0	0	0	0	0	0	0	0	0	0	0	0	0	0	0	0
87	Yield gap analysis with local to global relevance-A review	M. K. Van Ittersum, K. G. Cassman, P. Grassini, J. Wolf, P. Tittonell and Z. Hochman	2013	Field Crops Research	143		4-17	10.1016/j.fcr.2012.09.009	Both	Boundary function	Crop simulation models	Cropping system	Food security	Water-limited yield potential	Yield gaps	Yield potential														Yields of crops must increase substantially over the coming decades to keep pace with global food demand driven by population and income growth. Ultimately global food production capacity will be limited by the amount of land and water resources available and suitable for crop production, and by biophysical limits on crop growth. Quantifying food production capacity on every hectare of current fa…	156	6	0	0	0	0	1	1	1	0	0	0	0	0	0	0	0	0	0
88	Achieving food and environmental security: New approaches to close the gap	G. M. Poppy, P. C. Jepson, J. A. Pickett and M. A. Birkett	2014	Philosophical Transactions of the Royal Society B: Biological Sciences	369	1639		10.1098/rstb.2012.0272	Scopus	Agriculture	Crop protection	Ecosystem services	food security	Millennium development goals	Sustainable intensification																12	2	1	0	0	0	0	0	0	0	0	0	0	0	0	0	0	0	0
89	Adaptation to land constraints: Is Africa different?	D. D. Headey and T. S. Jayne	2014	Food Policy	48		18-33	10.1016/j.foodpol.2014.05.005	Both	Agricultural intensification	Fertility rates	Land constraints	Migration	Population density	Rural nonfarm economy															Since the seminal works of Malthus and Boserup, scientists have long debated the impact of population growth and land constraints on the wellbeing of rural people. Today these concerns are particularly relevant to Africa, with its rapid population growth, very small farms, and chronic food insecurity. In this paper we examine adaptation to falling land-labor ratios using a comprehensive theoretic…	12	0	0	0	0	1	0	0	0	0	0	0	0	0	0	0	0	0	0
90	Are there systematic gender differences in the adoption of sustainable agricultural intensification practices? Evidence from Kenya	S. W. Ndiritu, M. Kassie and B. Shiferaw	2014	Food Policy	49		117-127	10.1016/j.foodpol.2014.06.010	Both	Gender	Kenya	Multivariate probit	Sustainable intensification	Technology adoption																This paper uses sex-disaggregated survey data at the plot level to test whether there are systematic gender differences in the adoption of multiple sustainable intensification practices (SIPs) in Kenya. We analyze plot level adoption decisions of SIPs by male, female or joint plot managers within the household, controlling for household characteristics, asset wealth and land quality factors that …	4	1	0	0	0	1	0	0	0	0	1	1	0	1	0	0	0	0	0
91	Assessment of nitrate leaching loss on a yield-scaled basis from maize and wheat cropping systems	M. Zhou and K. Butterbach-Bahl	2014	Plant and Soil	374	1-2	977-991	10.1007/s11104-013-1876-9	Both	Cereal crops	Meta-analysis	NO3 - leaching	Sustainable intensification	Yield-scaled																Background and aims: It is so far a gap in knowledge to assess nitrate (NO3 -) leaching loss linking with crop yield for a given cereal cropping system. Methods: We conducted a meta-analysis on 32 published studies reporting both NO3 - leaching losses and crop yields in the maize (N = 20) and wheat (N = 12) systems. Results: On average, 22 % and 15 % of applied fertilizer N to wheat and maize sys…	14	1	1	0	0	0	0	0	0	0	0	0	0	0	0	0	1	0	0
92	Can arable forage production be intensified sustainably? A case study from northern Germany	Herrmann, A; Claus, S; Loges, R; Kluss, C; Taube, F	2014	Crop & Pasture Science	65	6	538-549	10.1071/CP13362	WOS	carbon footprint	forage cropping system	N fertilisation	N fertiliser type	perennial ryegrass	silage maize															Greenhouse gas emissions (GHG) resulting from forage production contribute a major share to 'livestock's long shadow'. A 2-year field experiment was conducted at two sites in northern Germany to quantify and evaluate the carbon footprint of arable forage cropping systems (continuous silage maize, maize-wheat-grass rotation, perennial ryegrass ley) as affected by N-fertiliser type and N amount. To…	2		0	1	0	0	0	0	0	0	1	0	0	0	0	0	0	0	0
93	Carbon Footprint and Sustainability of the Smallholder Agricultural Production Systems in Ethiopia	A. M. Gelaw, R. Lal and B. R. Singh	2014	Journal of Crop Improvement	28	5	700-714	10.1080/15427528.2014.938283	Scopus	Carbon equivalent	Climate change	Fertilizers	Livestock	Sustainable intensification																Sustainability of an agricultural system depends on its carbon (C) footprint. Thus, major C-inputs and C-outputs of the smallholder crop-livestock mixed farming systems in Ethiopia were collated and their C-equivalence and sustainability indices (CSI) were computed. C-based inputs increased twofold from the lowest (0.32TgCeq y-1) in 1994 to the highest (0.62TgCeq y-1) in 2010. Similarly, total C-…	0	0	0	0	0	1	0	0	0	0	0	0	0	0	0	0	1	1	0
94	Climate adaptation imperatives: Global sustainability trends and eco-efficiency metrics in four major crops - canola, cotton, maize, and soybeans	D. I. Gustafson, M. Collins, J. Fry, S. Smith, M. Matlock, D. Zilberman, J. Shryock, M. Doane and N. Ramsey	2014	International Journal of Agricultural Sustainability	12	2	146-163	10.1080/14735903.2013.846017	Both	Climate change	Food security	Nutrition security	Sustainable intensification																	Supplying our world's growing nutrition needs in more sustainable ways has become an urgent global imperative, given the constraints of finite resources and the challenges of accelerating climate change. We present national-level eco-efficiency metrics in several representative production countries during the most recent decade (2000-2010) for four important crops: canola, cotton, maize, and soyb…	2	0	1	0	0	0	0	0	0	1	0	1	0	0	0	1	0	1	0
95	Climate adaptation imperatives: untapped global maize yield opportunities	D. I. Gustafson, J. W. Jones, C. H. Porter, G. Hyman, M. D. Edgerton, T. Gocken, J. Shryock, M. Doane, K. Budreski, C. Stone, D. Healy and N. Ramsey	2014	International Journal of Agricultural Sustainability	12	4	471-486	10.1080/14735903.2013.867694	Both	Climate change	Food security	Nutrition security	Sustainable intensification																	Climate change represents an unavoidable and growing challenge to food security, imposing new adaptation imperatives on all farmers. Maize is arguably the world's most productive grain crop, as measured by grain yield. However, maize yields vary dramatically due to many factors, including soils, climate, pests, disease, agronomic practices, and seed quality. The difference between observed yields…	2	0	1	0	0	0	0	0	0	0	0	0	0	1	0	1	1	1	1
96	Climate change mitigation through livestock system transitions	P. Havlík, H. Valin, M. Herrero, M. Obersteiner, E. Schmid, M. C. Rufino, A. Mosnier, P. K. Thornton, H. Böttcher, R. T. Conant, S. Frank, S. Fritz, S. Fuss, F. Kraxner and A. Notenbaert	2014	Proceedings of the National Academy of Sciences of the United States of America	111	10	3709-3714	10.1073/pnas.1308044111	Both	Deforestation	Food security	Marginal abatement cost	Mathematical programming	Productivity																Livestock are responsible for 12% of anthropogenic greenhouse gas emissions. Sustainable intensification of livestock production systems might become a key climate mitigation technology. However, livestock production systems vary substantially, making the implementation of climate mitigation policies a formidable challenge. Here, we provide results from an economic model using a detailed and high…	38	4	1	0	0	0	0	0	0	0	0	0	0	0	0	0	0	0	0
97	Closing yield gaps in maize production in Southeast Asia through site-specific nutrient management	J. M. Pasuquin, M. F. Pampolino, C. Witt, A. Dobermann, T. Oberthür, M. J. Fisher and K. Inubushi	2014	Field Crops Research	156		219-230	10.1016/j.fcr.2013.11.016	Both	Nutrient requirements	On-farm trials	Site-specific nutrient management	Yield responses	Yield gaps	Risk analysis															Rising incomes and changing dietary requirements are swiftly transforming maize (Zea mays L) in Southeast Asia from a food staple into an important industrial commodity. Increased maize production is required to meet rising demands, but additional production should come from the sustainable intensification of existing farmlands to minimize the undesirable effects of agriculture on the environment…	7	2	0	0	1	0	0	0	0	0	0	0	0	0	0	0	1	0	0
98	Conservation agriculture in Southern Africa: Advances in knowledge	C. Thierfelder, L. Rusinamhodzi, A. R. Ngwira, W. Mupangwa, I. Nyagumbo, G. T. Kassie and J. E. Cairns	2014	Renewable Agriculture and Food Systems	30	4	328-348	10.1017/S1742170513000550	Both	Conservation agriculture	Mulching	No-tillage	Rotation	Southern Africa	Sustainable intensification															The increasing demand for food from limited available land, in light of declining soil fertility and future threats of climate variability and change have increased the need for more sustainable crop management systems. Conservation agriculture (CA) is based on the three principles of minimum soil disturbance, surface crop residue retention and crop rotations, and is one of the available options.…	8	5	0	0	0	1	0	0	0	0	1	1	0	0	0	0	0	0	0
99	Coupling carbon and nitrogen cycles for environmentally sustainable intensification of grasslands and crop-livestock systems	J. F. Soussana and G. Lemaire	2014	Agriculture, Ecosystems and Environment	190		9-17	10.1016/j.agee.2013.10.012	Both	C and N cycles	C sequestration	Grassland ecosystems	Grassland management	Greenhouse Gas emission	Integrated crop-livestock systems	Soil Organic Matter dynamics														The C sequestration capacity of grassland soils depends on both the net primary production of the ecosystem that determines the C flows from atmosphere to vegetation and soil, and on the mean residence time of C within the different compartments. Within grassland ecosystems, C and N cycles are strongly coupled by elemental stoichiometry of plant autotrophy and of soil microbial heterotrophy. Plas…	25	2	1	0	0	0	0	0	0	0	1	0	0	0	1	0	1	0	0
100	Deconstructing and unpacking scientific controversies in intensification and sustainability: Why the tensions in concepts and values?	P. C. Struik, T. W. Kuyper, L. Brussaard and C. Leeuwis	2014	Current Opinion in Environmental Sustainability	8		80-88	10.1016/j.cosust.2014.10.002	Both																					Assuming 'ceteris paribus' in terms of the viability of the planet during the coming half-century or so, the rising needs of a burgeoning, but also increasingly rich and demanding world population will drastically change agriculture. Crop yields and animal productivity will have to increase substantially, with the risk of further depleting the resource base and degrading the environment, making f…	9	3	1	0	0	0	0	0	0	0	0	0	0	0	0	0	0	0	0
101	Definitions and terminologies for integrated crop-livestock system	P. C. F. Carvalho, A. de Moraes, L. S. Pontes, I. Anghinoni, R. M. Sulc and C. Batello	2014	Revista Ciencia Agronomica	45	5	1040-1046		Both	Integrated crop-livestock system	Mixed crop-livestock system	Terminology																		Research on Integrated Crop-livestock System has experienced growing importance in Brazil. There is an increasing number of publications on this topic, reflecting the renewed interest. However, the Brazilian literature referring to those systems is confusing, because of different terms, acronyms and concepts used. Most publications about those systems reflect regional features with no internation…	4	0	0	0	0	0	1	0	0	0	0	0	0	0	0	0	0	0	0
102	Double row spacing and drip irrigation as technical options in energy sorghum management	N. Roncucci, F. Triana, C. Tozzini, E. Bonari and G. Ragaglini	2014	Italian Journal of Agronomy	9	1	25-32	10.4081/ija.2014.563	Both	Double-cropping	Mediterranean environment	Plant spatial distribution	Twin row	Water agronomic efficiency																The effect of two row spacing configurations and four water supply levels was investigated on sweet and fibre sorghum in Central Italy for two consecutive years. Results highlighted the influence of both irrigation and row spatial configuration on crop productivity. Indeed, several studies have pointed out the positive response of sorghum to irrigation in Mediterranean climate, as in this environ…	2	0	0	1	0	0	0	0	0	0	1	0	0	0	0	0	0	1	0
103	Drivers of forest harvesting intensity patterns in Europe	C. Levers, P. J. Verkerk, D. Müller, P. H. Verburg, V. Butsic, P. J. Leitão, M. Lindner and T. Kuemmerle	2014	Forest Ecology and Management	315		160-172	10.1016/j.foreco.2013.12.030	Both	Europe	Forest management	Land use intensity	Sustainable intensification																	Forests provide humankind with essential raw materials and the demand for these materials is increasing. Further expanding forestry into unmanaged forests is environmentally costly and increasing forest area via plantations will not immediately lead to increased wood supply. Thus, just like in agriculture, forestry faces the challenge how to intensify forest management in existing production fore…	28	0	0	1	0	0	0	0	0	0	0	0	0	0	0	0	0	0	0
104	Dynamic trends and driving forces of land-use intensification in the cultivated land of China	G. Wang, Y. Liu and Y. Chen	2014	Acta Geographica Sinica	69	7	907-915	10.11821/dlxb201407003	Both	China	Cultivated land	Factors	Land-use intensification	Spatial pattern																The aim of this study is to establish several important factors representing the landuse intensification in the cultivated land (denoted by CII) using a multi-dimensional approach for achieving realistic and practical cultivated land use policies. For this reason, the theoretical framework was firstly built to explain the changes of land-use intensification in the cultivated land, and then the va…	2	0	0	0	1	0	0	0	0	0	0	0	0	0	0	0	1	0	0
105	Ecological intensification of agriculture-sustainable by nature	P. Tittonell	2014	Current Opinion in Environmental Sustainability	8		53-61	10.1016/j.cosust.2014.08.006	Both																					Strategies towards agricultural intensification differ on the definitions of sustainability and the variables included in its evaluation. Different notions of the qualifiers of intensification (ecological, sustainable, durable, etc.) need to be unpacked. This paper examines conceptual differences between sustainable and ecological intensification as used in research, development, policy and the i…	23	1	1	0	0	0	0	0	0	0	0	0	0	0	0	0	0	0	0
106	Elevating crop disease resistance with cloned genes	J. D. G. Jones, K. Witek, W. Verweij, F. Jupe, D. Cooke, S. Dorling, L. Tomlinson, M. Smoker, S. Perkins and S. Foster	2014	Philosophical Transactions of the Royal Society B: Biological Sciences	369	1639	20130087	10.1098/rstb.2013.0087	Both	GM	Late blight resistance	Potato	Solanum	Transgenic field trial																Essentially all plant species exhibit heritable genetic variation for resistance to a variety of plant diseases caused by fungi, bacteria, oomycetes or viruses. Disease losses in crop monocultures are already significant, and would be greater but for applications of disease-controlling agrichemicals. For sustainable intensification of crop production, we argue that disease control should as far a…	14	2	0	1	0	0	0	0	0	0	0	0	0	1	0	0	0	0	0
107	Epilogue: global food security, rhetoric, and the sustainable intensification debate	T. W. Kuyper and P. C. Struik	2014	Current Opinion in Environmental Sustainability	8		71-79	10.1016/j.cosust.2014.09.004	Scopus																					The need to feed nine billion people in 2050 has given rise to widespread debate in science and policy circles. The debate is largely framed in neo-Malthusian terms, and elements of global food security (resilience of the food system, food quantity and quality, right to and access to food) demand equal attention. High-intensive agriculture, which enabled population growth and food for a large pro…	6	4	1	0	0	0	0	0	0	0	0	0	0	0	0	0	0	0	0
108	Evaluation of multi-stress tolerant maize varieties for sustainable intensification in Northern Guinea Savanna of North Eastern Nigeria	I. Y. Dugje, P. E. Odo, I. A. Teli, A. Y. Kamara and E. A. Asiedu	2014	Maydica	59	2	136-143		Both	Farmer criteria	Guinea savanna	Maize variety	Multi stress tolerant	Nigeria																Maize productivity is limited by multiple stresses in the savannas of West and Central Africa. Field trials were conducted in northern Guinea savanna of Nigeria in 2011 and 2012 to evaluate the performance of multi-stress tolerant maize varieties. Thirteen varieties including Local Check replicated three times were tested in randomized complete block design. Plant and ear heights were significant…	0	0	0	0	0	1	0	0	0	0	0	0	1	0	0	0	0	0	0
109	Exploring future changes in smallholder farming systems by linking socio-economic scenarios with regional and household models	M. Herrero, P. K. Thornton, A. Bernués, I. Baltenweck, J. Vervoort, J. van de Steeg, S. Makokha, M. T. van Wijk, S. Karanja, M. C. Rufino and S. J. Staal	2014	Global Environmental Change	24	1	165-182	10.1016/j.gloenvcha.2013.12.008	Both	Agriculture	Dairy	Household modelling	Scenarios	Smallholders	Sustainable intensification															We explore how smallholder agricultural systems in the Kenyan highlands might intensify and/or diversify in the future under a range of socio-economic scenarios. Data from approximately 3000 households were analyzed and farming systems characterized. Plausible socio-economic scenarios of how Kenya might evolve, and their potential impacts on the agricultural sector, were developed with a range of…	16	2	0	0	0	1	0	0	0	0	0	0	0	0	0	0	0	0	0
110	Facing food insecurity in Africa: Why, after 30 years of work in organic agriculture, I am promoting the use of synthetic fertilizers and herbicides in small-scale staple crop production	D. Lotter	2014	Agriculture and Human Values	32	1	111-118	10.1007/s10460-014-9547-x	Both	Africa agriculture	Africa food security	Integrated soil fertility management	Organic agriculture	Sustainable intensification	Zero tillage															Food insecurity and the loss of soil nutrients and productive capacity in Africa are serious problems in light of the rapidly growing African population. In semi-arid central Tanzania currently practiced traditional crop production systems are no longer adaptive. Organic crop production methods alone, while having the capacity to enable food security, are not feasible for these small-scale farmer…	2	0	0	0	0	1	0	0	0	0	1	1	0	0	0	0	1	0	0
111	Finding the right compromise between productivity and environmental efficiency on high input tropical dairy farms: A case study	D. Berre, S. Blancard, J. P. Boussemart, H. Leleu and E. Tillard	2014	Journal of Environmental Management	146		235-244	10.1016/j.jenvman.2014.07.008	Both	Efficiency analysis	Greenhouse gas	Nitrogen surplus	Sustainable intensification																	This study focused on the trade-off between milk production and its environmental impact on greenhouse gas (GHG) emissions and nitrogen surplus in a high input tropical system. We first identified the objectives of the three main stakeholders in the dairy sector (farmers, a milk cooperative and environmentalists). The main aim of the farmers and cooperative's scenarios was to increase milk produc…	5	0	0	1	0	1	0	0	0	0	0	0	0	0	0	0	0	0	0
112	Food security and sustainable intensification	H. Charles J. Godfray and T. Garnett	2014	Philosophical Transactions of the Royal Society B: Biological Sciences	369	1639		10.1098/rstb.2012.0273	Both	Animal welfare	Biodiversity	Food security	Nutrition	Sustainable intensification																The coming decades are likely to see increasing pressures on the global food system, both on the demand side from increasing population and per capita consumption, and on the supply side from greater competition for inputs and from climate change. This paper argues that the magnitude of the challenge is such that action is needed throughout the food system, on moderating demand, reducing waste, i…	54	18	1	0	0	0	0	0	0	0	0	0	0	0	0	0	0	0	0
113	Food security in a perfect storm: using the ecosystem services framework to increase understanding	G. M. Poppy, S. Chiotha, F. Eigenbrod, C. A. Harvey, M. Honzák, M. D. Hudson, A. Jarvis, N. J. Madise, K. Schreckenberg, C. M. Shackleton, F. Villa and T. P. Dawson	2014	Philosophical transactions of the Royal Society of London. Series B, Biological sciences	369	1639		10.1098/rstb.2012.0288	Both	Agriculture-forest interface	Ecosystem services	Food security	Malawi	Models																Achieving food security in a 'perfect storm' scenario is a grand challenge for society. Climate change and an expanding global population act in concert to make global food security even more complex and demanding. As achieving food security and the millennium development goal (MDG) to eradicate hunger influences the attainment of other MDGs, it is imperative that we offer solutions which are com…	20	2	0	0	0	1	0	0	0	0	0	0	0	0	0	0	0	0	0
114	Functional land management: A framework for managing soil-based ecosystem services for the sustainable intensification of agriculture	R. P. O. Schulte, R. E. Creamer, T. Donnellan, N. Farrelly, R. Fealy, C. O'Donoghue and D. O'HUallachain	2014	Environmental Science and Policy	38		45-58	10.1016/j.envsci.2013.10.002	Both	Food security	Soil framework directive	Soil functions	Soil quality	Thematic strategy on soils																Sustainable food production has re-emerged at the top of the global policy agenda, driven by two challenges: (1) the challenge to produce enough food to feed a growing world population and (2) the challenge to make more efficient and prudent use of the world's natural resources. These challenges have led to a societal expectation that the agricultural sector increase productivity, and at the same…	17	2	0	1	0	0	0	0	0	0	0	0	0	0	0	0	0	0	0
115	Game changers for irrigated agriculture-do the right incentives exist?	J. Bird	2014	Irrigation and Drainage	63	2	146-153	10.1002/ird.1838	Both	Ecosystems	Research	Sustainability	Water management																	Game changers to achieve sustainable intensification of agriculture are possible in the irrigation sector and they focus mainly on getting more with less. There is, however, still a long way to go to replicate, adapt and develop approaches to take such ideas to scale and increase productivity within existing agricultural water management contexts. Recognizing this, the CGIAR Research Program on W…	0	0	0	0	1	1	0	0	0	0	0	0	0	0	0	0	1	1	0
116	Genome-wide association study reveals novel quantitative trait loci associated with resistance to multiple leaf spot diseases of spring wheat	S. Gurung, S. Mamidi, J. M. Bonman, M. Xiong, G. Brown-Guedira and T. B. Adhikari	2014	PLoS ONE	9	9		10.1371/journal.pone.0108179	Both																					Accelerated wheat development and deployment of high-yielding, climate resilient, and disease resistant cultivars can contribute to enhanced food security and sustainable intensification. To facilitate gene discovery, we assembled an association mapping panel of 528 spring wheat landraces of diverse geographic origin for a genome-wide association study (GWAS). All accessions were genotyped using …	14	0	1	0	0	0	0	0	0	0	0	0	0	1	0	0	0	0	0
117	Global soil use in biomass production: Opportunities and challenges of ecological and sustainable intensification in agriculture	M. H. Gerzabek	2014	Bodenkultur	65	1	5-15		Scopus	Biomass production	Ecological intensification	Food security	Soil degradation	Soil resources	Sustainable intensification															The world's increasing population and the need to produce food, feed, fibre and fuel (energy) from agricultural crops puts pressures on global soil resources. Beyond production, soils have manifold environmental functions that must be preserved despite increasing production levels. Today, substantial parts of the world's soil resources are degraded. Urbanization and increased sealing of fertile s…	0	0	1	0	0	0	0	0	0	1	1	1	1	0	0	0	0	1	0
118	Global wheat production potentials and management flexibility under the representative concentration pathways	J. Balkovič, M. van der Velde, R. Skalský, W. Xiong, C. Folberth, N. Khabarov, A. Smirnov, N. D. Mueller and M. Obersteiner	2014	Global and Planetary Change	122		107-121	10.1016/j.gloplacha.2014.08.010	Both	EPIC	RCP	Wheat management	Wheat yield	Wheat yield gap	Wheat yield potential	World wheat production														Wheat is the third largest crop globally and an essential source of calories in human diets. Maintaining and increasing global wheat production is therefore strongly linked to food security. A large geographic variation in wheat yields across similar climates points to sizeable yield gaps in many nations, and indicates a regionally variable flexibility to increase wheat production. Wheat is parti…	8	1	1	0	0	0	0	0	0	0	0	0	0	0	0	0	1	1	0
119	Governance, agricultural intensification, and land sparing in tropical South America	M. G. Ceddia, N. O. Bardsley, S. Gomez-Y-Paloma and S. Sedlacek	2014	Proceedings of the National Academy of Sciences of the United States of America	111	20	7242-7247	10.1073/pnas.1317967111	Both																					In this paper we address two topical questions: How do the quality of governance and agricultural intensification impact on spatial expansion of agriculture? Which aspects of governance are more likely to ensure that agricultural intensification allows sparing land for nature? Using data from the Food and Agriculture Organization, the World Bank, the World Database on Protected Areas, and the Yal…	10	1	0	0	0	0	1	0	0	0	0	0	0	0	0	0	0	0	0
120	Grassland and globalization - challenges for north-west European grass and forage research	F. Taube, M. Gierus, A. Hermann, R. Loges and P. Schönbach	2014	Grass and Forage Science	69	1	2-16	10.1111/gfs.12043	Both	Environmental impacts	Forage production	Grassland	Grazing impacts	Sustainable intensification																The concept of sustainable intensification has recently been developed to raise productivity (as distinct from increasing volume of production) while reducing environmental impacts. This means increasing yields per unit of inputs (including nutrients, water, energy capital and land) as well as per unit of undesirable outputs (such as greenhouse gas emissions, water pollution or loss of biodiversi…	10	0	0	1	0	0	0	0	0	0	0	0	0	0	0	0	0	0	0
121	Implications of sustainable agricultural intensification for family farming in Africa: Anthropological perspectives	K. A. Snyder and B. Cullen	2014	Anthropological Notebooks	20	3	9-29		Both	Africa	Development and anthropology	Family farms	Smallholder farmers	Sustainable intensification																In this paper, we will explore the ways in which sustainable intensification interventions often overlook fundamental social dynamics in rural landscapes. We provide evidence of the underlying social, political and environmental contexts that affect farmers' land-use decisions. While there are numerous initiatives to promote a Green Revolution for Africa, many tend to be dominated by technical fi…	3	1	0	0	0	1	0	0	0	0	0	0	0	0	0	0	0	0	0
122	Importance of food-demand management for climate mitigation	B. Bajželj, K. S. Richards, J. M. Allwood, P. Smith, J. S. Dennis, E. Curmi and C. A. Gilligan	2014	Nature Climate Change	4	10	924-929	10.1038/nclimate2353	Both																					Recent studies show that current trends in yield improvement will not be su cientto meet projected global food demand in 2050, and suggest that a further expansion of agricultural area will be required. However, agriculture is the main driver of losses of biodiversity and a major contributor to climate change and pollution, and so further expansion is undesirable. The usual proposed alternative-i…	52	3	1	0	0	0	0	0	0	0	0	0	0	0	0	0	0	0	0
123	Improving Farm Animal Welfare: Is Evolution or Revolution Needed in Production Systems?	Hotzel, MJ	2014	Dilemmas in Animal Welfare			67-84		WOS																					Remarkable advances in the understanding of animal sentience, and in the development and validation of scientific methods to assess farm animal welfare, have been achieved in the past 50 years. Nonetheless, farm animal welfare improvements have been limited by interactions between economic, political, technical and biological factors. Improving farm animal welfare with moderate changes in the cur…	5		1	0	0	0	0	0	0	0	1	0	0	0	0	0	0	0	0
124	Increasing ewe genetic fecundity improves whole-farm production and reduces greenhouse gas emissions intensities: 1. Sheep production and emissions intensities	M. T. Harrison, T. Jackson, B. R. Cullen, R. P. Rawnsley, C. Ho, L. Cummins and R. J. Eckard	2014	Agricultural Systems	131		23-33	10.1016/j.agsy.2014.07.008	Both	Abatement	Carbon Farming	Fertility	Greenhouse gas emissions	Livestock	Mitigation															Greenhouse gas (GHG) emissions from livestock constitute the largest proportion of Australian agricultural GHG emissions, necessitating development of strategies for mitigating GHG emissions from the livestock sector. Here we simulate a self-replacing prime lamb enterprise to examine the effect of increasing ewe genetic fecundity on whole farm GHG emissions, animal production and emissions per an…	8	1	0	0	0	0	0	0	1	0	0	0	0	1	0	0	0	0	0
125	Influence of management and environment on Australian wheat: Information for sustainable intensification and closing yield gaps	B. A. Bryan, D. King and G. Zhao	2014	Environmental Research Letters	9	4		10.1088/1748-9326/9/4/044005	Both	APSIM	Crop model	Ecosystem services	Food security	Land sparing	Sustainable intensification	Yield gap														In the future, agriculture will need to produce more, from less land, more sustainably. But currently, in many places, actual crop yields are below those attainable. We quantified the ability for agricultural management to increase wheat yields across 179. © 2014 IOP Publishing Ltd.	10	1	0	0	0	0	0	0	1	0	0	0	1	0	0	0	1	0	0
126	Integrated crop-livestock systems in the Brazilian subtropics	A. De Moraes, P. C. D. F. Carvalho, I. Anghinoni, S. B. C. Lustosa, S. E. V. G. D. A. Costa and T. R. Kunrath	2014	European Journal of Agronomy	57		4-9	10.1016/j.eja.2013.10.004	Both	Mixed farming system	Soil quality	Soybean	Sustainable intensification	Winter pasture																In the subtropical region of Brazil, integrated crop-livestock systems (ICLSs) are characterized by the annual rotation of pastures and crops in a no-till system where the pasture component is used to produce either meat or milk. These systems focus on integration within the farm rather than between farms, being characterized by alternating cropping and pasturing in the same area. Independent of …	8	2	0	0	0	0	1	0	0	0	0	1	0	0	0	0	0	0	0
127	Integrating biodiversity and ecosystem services in the post-2015 development agenda: Goal structure, target areas and means of implementation	P. L. Lucas, M. T. Kok, M. Nilsson and R. Alkemade	2014	Sustainability (Switzerland)	6	1	193-216	10.3390/su6010193	Both	Aichi targets	Biodiversity	Ecosystem services	Pathways	Sustainable development goals																The United Nations' discussions on defining a new set of post-2015 development goals focus on poverty eradication and sustainable development. Biodiversity and ecosystem services are essential for poverty eradication, which is also one of the foundations of the Strategic Plan for Biodiversity of the Convention on Biological Diversity (CBD). Based on an assessment of current proposals of goals and…	3	0	1	0	0	0	0	0	0	0	0	0	0	0	0	0	0	0	0
128	Intensification of cattle ranching production systems: Socioeconomic and environmental synergies and risks in Brazil	A. E. Latawiec, B. B. N. Strassburg, J. F. Valentim, F. Ramos and H. N. Alves-Pinto	2014	Animal	8	8	1255-1263	10.1017/S1751731114001566	Both	Brazil	Land-use change	Pasture intensification	Sustainability	Trade-offs																Intensification of Brazilian cattle ranching systems has attracted both national and international attention due to its direct relation with Amazon deforestation on the one hand and increasing demand of the global population for meat on the other. Since Brazilian cattle ranching is predominantly pasture-based, we particularly focus on pasture management. We summarize the most recurrent opportunit…	4	0	0	0	0	0	1	0	0	0	1	0	0	0	1	0	0	0	0
129	Is water scarcity a constraint to feeding Asia's growing population?	C. Chartres	2014	International Journal of Water Resources Development	30	1	28-36	10.1080/07900627.2013.846713	Both	Food security	Policy reform	Water and energy	Water productivity																	Growing population and wealth, as measured by per capita GDP, are predicted to put water resources and food production in Asia under increasing pressure over the next few decades. Critical factors include the increasing demand for animal proteins in diets and the growing need for energy. Climate change impacts may further reduce available water resources because of greater evaporation losses in s…	0	0	0	0	1	0	0	0	0	0	0	0	0	0	0	0	0	0	0
130	Land sparing versus land sharing: Moving forward	J. Fischer, D. J. Abson, V. Butsic, M. J. Chappell, J. Ekroos, J. Hanspach, T. Kuemmerle, H. G. Smith and H. von Wehrden	2014	Conservation Letters	7	3	149-157	10.1111/conl.12084	Both	Agroecological intensification	Agroecology	Food security	Food sovereignty	Land scarcity	Matrix	Sustainable intensification	Wildlife-friendly farming													To address the challenges of biodiversity conservation and commodity production, a framework has been proposed that distinguishes between the integration ("land sharing") and separation ("land sparing") of conservation and production. Controversy has arisen around this framework partly because many scholars have focused specifically on food production rather than more encompassing notions such as…	36	4	1	0	0	0	0	0	0	0	0	0	0	0	0	0	0	0	0
131	Main progress in the research on land use intensification	H. Zhu and M. Sun	2014	Acta Geographica Sinica	69	9	1346-1357	10.11821/dlxb201409008	Scopus	Land use change, land use intensification, agricultural intensification	Main progress																			Land use intensification is an unimpeachable choice of human beings under the multiple pressures of food security, economic development, and ecological conservation. It is particularly important for the countries with less land resource per capita like China to foster a sustainable intensification in their use of land. The scientific understanding of land-use change, however, is still insufficien…	1	0	0	0	1	0	0	0	0	0	0	0	0	0	0	0	0	0	0
132	Managing agricultural nutrients for food security in China: Past, present, and future	Z. Cui, Z. Dou, X. Chen, X. Ju and F. Zhang	2014	Agronomy Journal	106	1	191-198	10.2134/agronj2013.0381	Both																					Over the past 2000 yr, agriculture in China has transformed from a low-input, low-output organic-based system to an intensive production system that relies heavily on inorganic inputs. The modern high-input, high-output system has provided the nation with basic food self-sufficiency, although at escalating environmental costs. Meanwhile, crop production has been nearly stagnant since the mid-1990…	7	1	0	0	1	0	0	0	0	0	0	0	1	0	0	0	1	0	0
133	Measuring pesticide ecological and health risks in West African agriculture to establish an enabling environment for sustainable intensification	P. C. Jepson, M. Guzy, K. Blaustein, M. Sow, M. Sarr, P. Mineau and S. Kegley	2014	Philosophical Transactions of the Royal Society B: Biological Sciences	369	1639	20130491	10.1098/rstb.2013.0491	Both	Food security	Pesticide regulation	Risk assessment	Sub-Saharan Africa	Sustainable intensification																We outline an approach to pesticide risk assessment that is based upon surveys of pesticide use throughout West Africa. We have developed and used new risk assessment models to provide, to our knowledge, the first detailed, geographically extensive, scientifically based analysis of pesticide risks for this region. Human health risks from dermal exposure to adults and children are severe enough in…	7	3	0	0	0	1	0	0	0	0	0	0	0	0	0	0	0	0	0
134	Measuring progress towards sustainable intensification: How far can secondary data go?	A. P. Barnes and S. G. Thomson	2014	Ecological Indicators	36		213-220	10.1016/j.ecolind.2013.07.001	Both	Account	Beef farming	Data	Farm	Network	Positive matrix factorization	Sustainable intensification														A number of influential policy documents have championed sustainable intensification as an approach to meet the challenge of a growing population under increasing land constraints. Whilst there has been some discussion on how to define sustainable intensification, few studies have provided frameworks for measuring progress. This paper develops an approach using data from the Farm Account Data Net…	8	4	0	1	0	0	0	0	0	0	0	0	0	0	0	0	0	0	0
135	N2O and CH4 emissions, and NO3 - leaching on a crop-yield basis from a subtropical rain-fed wheat-maize rotation in response to different types of nitrogen fertilizer	M. Zhou, B. Zhu, N. Brüggemann, J. Bergmann, Y. Wang and K. Butterbach-Bahl	2014	Ecosystems	17	2	286-301	10.1007/s10021-013-9723-7	Both	Global warming potential	Nitrate leaching	Nitrous oxide	Subtropical rain-fed wheat-maize-cropping system	Yield-scaled GWP	Yield-scaled nitrate leaching															Guaranteeing high crop yields while reducing environmental impacts of nitrogen fertilizer use due to associated losses of N2O emissions and nitrate (NO3 -) leaching is a key challenge in the context of sustainable intensification of crop production. However, few field data sets are available that explore the effect of different forms of N management on yields as well as on N losses in the form of…	15	0	0	0	1	0	0	0	0	0	0	0	0	0	0	0	1	0	0
136	New pasture plants intensify invasive species risk	D. A. Driscoll, J. A. Catford, J. N. Barney, P. E. Hulme, I. Inderjit, T. G. Martin, A. Pauchard, P. Pyšek, D. M. Richardson, S. Riley and V. Visser	2014	Proceedings of the National Academy of Sciences of the United States of America	111	46	16622-16627	10.1073/pnas.1409347111	Both																					Agricultural intensification is critical to meet global food demand, but intensification threatens native species and degrades ecosystems. Sustainable intensification (SI) is heralded as a new approach for enabling growth in agriculture while minimizing environmental impacts. However, the SI literature has overlooked a major environmental risk. Using data from eight countries on six continents, w…	10	0	1	0	0	0	0	0	0	0	0	0	0	0	0	0	0	0	0
137	Nitrous oxide and methane fluxes during the maize season under optimized management in intensive farming systems of the North China Plain	Y. F. Shi, W. L. Wu, F. Q. Meng, L. Zheng, D. P. Wang, H. Ye and G. W. Ding	2014	Pedosphere	24	4	487-497	10.1016/S1002-0160(14)60035-7	Both	Balanced N fertilization	Global warming potential	Greenhouse gases	Maize yield																	Addressing concerns about mitigating greenhouse gas (GHG) emissions while maintaining high grain yield requires improved management practices that achieve sustainable intensification of cereal production systems. In the North China Plain, a field experiment was conducted to measure nitrous oxide (N2O) and methane (CH4) fluxes during the maize (Zea mays L.) season under various agricultural manage…	1	0	0	0	1	0	0	0	0	0	0	0	0	0	0	0	1	1	0
138	Oleaginous crops as integrated production platforms for food, feed, fuel and renewable industrial feedstock: Manipulation of plant lipid composition via metabolic engineering and new opportunities from association genetics for crop improvement and valorisation of co-products	F. Beaudoin, O. Sayanova, R. P. Haslam, I. Bancroft and J. A. Napier	2014	OCL - Oilseeds and fats	21	6		10.1051/ocl/2014042	Scopus	Associative transcriptomics	Co-products	Crops improvement	Designer oil	Genome Wide Association Studies	Metabolic engineering	Molecular breeding	Oleaginous crops													The world faces considerable challenges including how to produce more biomass for food, feed, fuel and industrial feedstock without significantly impacting on our environment or increasing our consumption of limited resources such as water or petroleum-derived carbon. This has been described as sustainable intensification. Oleaginous crops have the potential to provide renewable resources for all…	1	0	1	0	0	0	0	0	0	0	0	0	0	1	0	0	0	0	0
139	Patchworks of sustainable agriculture standards and metrics in the United States	J. Konefal, M. Hatanaka and D. H. Constance	2014	Research in Rural Sociology and Development	21		257-280	10.1108/S1057-192220140000021011	Both																					Efforts to increase sustainability are increasingly being promulgated using non-state forms of governance. Currently, there are multiple multistakeholder initiatives (MSIs) working to develop sustainability standards and metrics for US agriculture. These include: LEO-4000, Field to Market, and the Sustainability Consortium. Using Paul Thompson's (2010) tripartite sustainability framework, the pro…	1	0	0	0	0	0	0	1	0	0	0	0	0	0	0	0	0	0	0
140	Push-pull farming systems	J. A. Pickett, C. M. Woodcock, C. A. O. Midega and Z. R. Khan	2014	Current Opinion in Biotechnology	26		125-132	10.1016/j.copbio.2013.12.006	Both																					Farming systems for pest control, based on the stimulo-deterrent diversionary strategy or push-pull system, have become an important target for sustainable intensification of food production. A prominent example is push-pull developed in sub-Saharan Africa using a combination of companion plants delivering semiochemicals, as plant secondary metabolites, for smallholder farming cereal production, …	22	0	0	0	0	1	0	0	0	0	1	0	0	1	0	0	0	0	0
141	Putting meaning back into "sustainable intensification"	J. Loos, D. J. Abson, M. J. Chappell, J. Hanspach, F. Mikulcak, M. Tichit and J. Fischer	2014	Frontiers in Ecology and the Environment	12	6	356-361	10.1890/130157	Both																					In light of human population growth, global food insecurity is an escalating concern. To meet increasing demand for food, leading scientists have called for "sustainable intensification", defined as the process of enhancing agricultural yields with minimal environmental impact and without expanding the existing agricultural land base. We argue that this definition is inadequate to merit the term …	29	4	1	0	0	0	0	0	0	0	0	0	0	0	0	0	0	0	0
142	Rethinking Land Grab Ontology	P. McMichael	2014	Rural Sociology	79	1	34-55	10.1111/ruso.12021	Both																					The current bout of land annexation expresses a particular moment in modern history-specifically the condensation of a series of linked crises. Arguably the world is at an ecological tipping point, and how land resources are managed now is of paramount concern. Of course, land management has variable meaning, with quite different ontological consequences. The difference registers in the distinct …	7	0	1	0	0	0	0	0	0	0	0	0	0	0	0	0	0	0	0
143	Social capital and investment in agriculture: Three global networks converge with implications for research assimilation	Fairley-Grenot, K; Carberry, PS	2014	Innovation-Management Policy & Practice	16	3	343-353	10.1080/14479338.2014.11081992	WOS	agriculture	agricultural investment	environment	research system	social capital	Australia															This paper considers whether greater attention to social capital among research and finance systems could lead to faster or more appropriate responses to new knowledge about the nexus between agricultural expansion and ecological sustainability. It considers how the social proximity of these systems has diminished since the industrial revolution due to trends that have affected many industries, i…	0		0	0	0	0	0	0	1	0	0	0	0	0	0	0	0	0	0
144	Sustainable agriculture - the potential to increase wheat and rapeseed yields in Poland	J. B. Królczyk, A. E. Latawiec and M. Kuboń	2014	Polish Journal of Environmental Studies	23	3	663-672		Both	Increasing productivity	Rapeseed	Sustainable agriculture	Wheat	Yield gap																Poland represents a country with relatively low agricultural productivity but high potential, particularly for certain crops. The aim of our study was to: (i) Show the potential to increase crop yields to sustainable levels of wheat and rapeseed in Poland based on simulations in the Global Agro-Ecological Zones (GAEZ v3.0) model (ii) Show the yield gap for wheat and rapeseed for Poland (iii) Comp…	3	0	0	1	0	0	0	0	0	1	0	0	0	0	0	0	1	0	0
145	Sustainable and resource efficient intensivation of crop production - Perspectives of agro-ecosystem research policy paper of the DFG senate commission on agroecosystem research	V. Wolters, J. Isselstein, H. Stützel, F. Ordon, C. von Haaren, E. Schlecht, J. Wesseler, R. Birner, M. von Lützow, N. Brüggemann, B. Diekkrüger, A. Fangmeier, H. Flessa, H. Kage, M. Kaupenjohann, I. Kögel-Knabner, R. Mosandl and R. Seppelt	2014	Journal fur Kulturpflanzen	66	7	225-236	10.5073/JFK.2014.07.01	Scopus	Ecosystem services	Landscape	Resource efficiency	Sustainable intensification																	With its policy paper the Senate Commission on Agro-ecosystemResearch of the Deutsche Forschungsgemeinschaft(DFG) summarizes potential benefits of basic researchfor the sustainable intensification of crop production. Agro-ecosystems critically contribute to fulfilling the need forincreasing food and fiber production, diminishing resourcedepletion as well as counteracting biodiversity loss and cli…	1	0	0	1	0	0	0	0	0	0	0	0	1	0	0	0	0	0	0
146	Sustainable intensification and ecosystem services: New directions in agricultural governance	R. Fish, M. Winter and M. Lobley	2014	Policy Sciences	47	1	51-67	10.1007/s11077-013-9183-0	Both	Ecosystem services	Food security	Sustainable intensification	UK land economy																	Reconciling environmental objectives for land use with the need to produce more food is a prominent concern of scientific and policy discourses on sustainable agriculture. The idea of sustainable intensification has emerged as one prominent framing of this challenge. In this paper we elaborate this idea from an ecosystem services perspective to natural resource management, with particular referen…	4	1	0	1	0	0	0	0	0	0	0	0	0	0	0	0	0	0	0
147	Sustainable intensification and the African smallholder farmer	B. Vanlauwe, D. Coyne, J. Gockowski, S. Hauser, J. Huising, C. Masso, G. Nziguheba, M. Schut and P. Van Asten	2014	Current Opinion in Environmental Sustainability	8		15-22	10.1016/j.cosust.2014.06.001	Both																					Sub-Saharan Africa needs to produce more food, feed, and fiber to support its growing population and intensification of smallholder agriculture is a crucial component of any strategy towards this goal. Sustainable Intensification (SI) acknowledges that enhanced productivity needs to go hand in hand with the maintenance of other ecosystem services and enhanced resilience to shocks. A very diverse …	19	8	0	0	0	1	0	0	0	0	0	0	0	0	0	0	0	0	0
148	Sustainable intensification in agricultural systems	J. Pretty and Z. P. Bharucha	2014	Annals of botany	114	8	1571-1596	10.1093/aob/mcu205	Both	Agricultural systems	Crop yields	Food security	Green economies	Sustainable intensification	Natural capital	Resilience	Social capital													BACKGROUND: Agricultural systems are amended ecosystems with a variety of properties. Modern agroecosystems have tended towards high through-flow systems, with energy supplied by fossil fuels directed out of the system (either deliberately for harvests or accidentally through side effects). In the coming decades, resource constraints over water, soil, biodiversity and land will affect agricultura…	18	9	1	0	0	0	0	0	0	0	0	0	0	0	0	0	0	0	0
149	Sustainable intensification: A UK perspective	J. R. Franks	2014	Food Policy	47		71-80	10.1016/j.foodpol.2014.04.007	Both	Agri-environment	Boundary object	Land sharing	Land sparing	Land use																Sustainable intensification (SI) is a term that has increasingly been used to describe the agricultural production systems that will be needed to feed a growing global population whilst ensuring adequate ecosystem service provision. However, key definitions of SI support quite different approaches; a report published by the Royal Society (Baulcombe et al., 2009) favours the land sparing model whi…	4	4	1	0	0	0	0	0	0	0	0	0	0	0	0	0	0	0	0
150	Sustainable intensification: What is its role in climate smart agriculture?	B. M. Campbell, P. Thornton, R. Zougmoré, P. van Asten and L. Lipper	2014	Current Opinion in Environmental Sustainability	8		39-43	10.1016/j.cosust.2014.07.002	Both																					The 'sustainable intensification' (SI) approach and 'climate-smart agriculture' (CSA) are highly complementary. SI is an essential means of adapting to climate change, also resulting in lower emissions per unit of output. With its emphasis on improving risk management, information flows and local institutions to support adaptive capacity, CSA provides the foundations for incentivizing and enablin…	11	3	1	0	0	0	0	0	0	0	0	0	0	0	0	0	0	0	0
151	Synergism of nitrogen rate and foliar fungicides in soft red winter wheat	J. M. P. Brinkman, W. Deen, J. D. Lauzon and D. C. Hooker	2014	Agronomy Journal	106	2	491-510	10.2134/agronj2013.0395	Both																					Projected global demand for small grain cereals emphasizes the need for sustainable intensification with higher crop yields. Field studies on soft red winter wheat (Triticum aestivum L.) examined interactions among three fertilizer N rates, eight fungicide application strategies, and various cultivars grown in nine field environments in Ontario, Canada. A synergistic response occurred when a high…	3	0	0	0	0	0	0	1	0	1	0	0	0	0	0	0	1	0	0
152	Systems thinking on intensification and sustainability: Systems boundaries, processes and dimensions	N. Uphoff	2014	Current Opinion in Environmental Sustainability	8		89-100	10.1016/j.cosust.2014.10.010	Both																					'Sustainable intensification' is gaining popularity among academics and donor agencies without much examination of the ambiguities in both terms, made worse by combining them. The terms can be made more serviceable by distinguishing between definitions by extension and definitions by intension. Difficulties with the term 'intensification' are addressed by considering the System of Rice Intensific…	5	2	1	0	0	0	0	0	0	0	0	0	0	0	0	0	0	0	0
153	Taking complexity in food systems seriously: An interdisciplinary analysis	T. Foran, J. R. A. Butler, L. J. Williams, W. J. Wanjura, A. Hall, L. Carter and P. S. Carberry	2014	World Development	61		85-101	10.1016/j.worlddev.2014.03.023	Both	Africa	Dialog	Food security	Innovation	Interdisciplinary analysis	Sustainable intensification															Motivated by donor interest in innovative thinking on food security, we conducted an interdisciplinary, triangulation analysis of four divergent conceptual frameworks, each relevant to diagnosing food insecurity in developing countries. We found notable tensions as well as synergistic interactions between agroecology, agricultural innovation systems, social-ecological systems, and political ecolo…	14	1	0	0	0	1	0	0	0	0	0	0	0	0	0	0	0	0	0
154	The challenge of feeding 9-10 billion people equitably and sustainably	Godfray, HCJ	2014	Journal of Agricultural Science	152		2-8	10.1017/S0021859613000774	WOS																					The present paper reviews some of the high-level challenges facing the global food system over the next 40 years, drawing in particular on the UK Government's Foresight Report on the 'Future of Food and Farming', to set the scene for discussions about the sustainable use of nitrogen in agriculture. It reviews the likely demand and supply pressures on the food system, and the pressing requirements…	5		1	0	0	0	0	0	0	0	0	0	0	0	0	0	1	0	0
155	The reflective plant breeding paradigm: A robust system of Germplasm development to support strategic Diversification of Agroecosystems	B. C. Runck, M. B. Kantar, N. R. Jordan, J. A. Anderson, D. L. Wyse, J. O. Eckberg, R. J. Barnes, C. L. Lehman, L. R. DeHaan, R. M. Stupar, C. C. Sheaffer and P. M. Porter	2014	Crop Science	54	5	1939-1948	10.2135/cropsci2014.03.0195	Scopus																					Over the last half-century, crop breeding and agronomic advances have dramatically enhanced yields in temperate summer-annual cropping systems. Now, diversification of these cropping systems is emerging as a strategy for sustainable intensification, potentially increasing both crop production and resource conservation. In temperate zones, diversification is largely based on the introduction of wi…	8	0	1	0	0	0	0	0	0	0	1	0	1	1	0	0	0	0	0
156	The role of trees in agroecology and sustainable agriculture in the tropics	R. R. B. Leakey	2014	Annual Review of Phytopathology	52		113-133	10.1146/annurev-phyto-102313-045838	Both	Agroforestry	Biodiversity	Biological nitrogen fixation	Multifunctional agriculture	Sustainable intensification	Tree domestication															Shifting agriculture in the tropics has been replaced by sedentary smallholder farming on a few hectares of degraded land. To address low yields and low income both, the soil fertility, the agroecosystem functions, and the source of income can be restored by diversification with nitrogen-fixing trees and the cultivation of indigenous tree species that produce nutritious and marketable products. B…	3	0	1	0	0	0	0	0	0	0	1	0	0	0	0	0	0	0	0
157	Understanding wicked problems and organized irresponsibility: Challenges for governing the sustainable intensification of chicken meat production	E. M. Van Bueren, E. T. Lammerts van Bueren and A. J. van der Zijpp	2014	Current Opinion in Environmental Sustainability	8		1-14	10.1016/j.cosust.2014.06.002	Both																					Framing sustainable intensification as a wicked problem reveals how inherent trade-offs and resulting uncertainty and ambiguity block integrated problem solving as promoted by sustainable chain management approaches to production and consumption. The fragmented institutional set-up of the chains avoids that individual actors take responsibility for risks they helped to produce, resulting in 'orga…	2	1	0	1	0	0	0	0	0	0	0	0	0	0	0	0	0	0	0
158	Unravelling institutional determinants affecting change in agriculture in West Africa	P. C. Struik, L. Klerkx and D. Hounkonnou	2014	International Journal of Agricultural Sustainability	12	3	370-382	10.1080/14735903.2014.909642	Both	Action research	Agricultural innovation	Impact assessment	Institutional change	Smallholders	Sustainable intensification	West Africa														This paper compares lessons learned from nine studies that explored institutional determinants of innovation towards sustainable intensification of West African agriculture. The studies investigated issues relating to crop, animal, and resources management in Benin, Ghana, and Mali. The constraints addressed were agronomic or economic (e.g. low production, yield, quality, prices) and institutiona…	3	1	0	0	0	1	0	0	0	0	0	0	0	0	0	0	0	0	0
159	Visual Evaluation of Soil Structure Under Grassland management	J. Cui, M. S. Askari and N. M. Holden	2014	Soil Use and Management	30	1	129-138	10.1111/sum.12100	Both	Grassland	Management	Visual evaluation of soil structure																		Twenty sites representing the typical range of grass-based beef and dairy production management intensity in Ireland were used to assess soil structural quality with the Visual Evaluation of Soil Structure (VESS) method combined with laboratory analysis. The results showed that VESS was suitable for assessing soil structural quality for grassland productivity. According to the threshold values pr…	4	0	0	1	0	0	0	0	0	0	0	1	0	0	1	0	0	0	0
160	When enough should be enough: Improving the use of current agricultural lands could meet production demands and spare natural habitats in Brazil	B. B. N. Strassburg, A. E. Latawiec, L. G. Barioni, C. A. Nobre, V. P. da Silva, J. F. Valentim, M. Vianna and E. D. Assad	2014	Global Environmental Change	28	1	84-97	10.1016/j.gloenvcha.2014.06.001	Both	Agriculture	Increasing demand	Land sparing	Pasturelands	Sustainable intensification																Providing food and other products to a growing human population while safeguarding natural ecosystems and the provision of their services is a significant scientific, social and political challenge. With food demand likely to double over the next four decades, anthropization is already driving climate change and is the principal force behind species extinction, among other environmental impacts. …	33	7	0	0	0	0	1	0	0	0	0	0	0	0	1	0	0	0	0
161	Which farmers benefit most from sustainable intensification? An ex-ante impact assessment of expanding grain legume production in Malawi	A. C. Franke, G. J. van den Brand and K. E. Giller	2014	European Journal of Agronomy	58		28-38	10.1016/j.eja.2014.04.002	Both	Crop model	Farm typologies	Groundnut	Maize	Soybean																Legume technologies are widely promoted among smallholders in southern Africa, providing an opportunity for sustainable intensification. Farms and farming strategies of smallholders differ greatly within any given locality and determine the opportunities for uptake of technologies. We provide an ex-ante assessment of the impact of grain legumes on different types of farms and identify niches for …	7	3	0	0	0	1	0	0	0	0	1	0	0	0	0	0	0	0	0
162	Why crop yields in developing countries have not kept pace with advances in agronomy	T. George	2014	Global food security	3	1	49-58	10.1016/j.gfs.2013.10.002	Both	Agricultural footprint	Agronomy	Green Revolution	Improved germplasm	Sustainable intensification	Yield gap															Crop research generates two distinct sets of products: improved germplasm and advances in agronomy - technologies and knowledge/techniques to efficiently exploit the germplasm yield potential (Yp). The success of the Green Revolution was largely due to high farmer adoption of improved germplasm along with subsidized inputs that greatly increased average yield (Ya) from a low base. Although farmer…	11	0	0	0	1	1	1	0	0	0	0	0	0	1	0	0	0	0	0
163	A conceptual framework for the analysis of engineered biodiverse pastures	R. F. M. Teixeira, V. Proença, D. Crespo, T. Valada and T. Domingos	2015	Ecological Engineering	77		85-97	10.1016/j.ecoleng.2015.01.002	Both	Biodiversity engineering	Climate change	Mediterranean	Pastures	Soil organic matter	Sustainable intensification															Sown biodiverse permanent pastures rich in legumes (SBPPRL) were developed in Portugal in the 1960s and 1970s as a strategy to increase grassland productivity by sowing mixtures of up to 20 species/cultivars of legumes and grasses. Compared to semi-natural pastures, the resulting engineered system provides higher yields of better quality pasture, significantly increasing sustainable stocking rate…	3	0	0	1	0	0	0	0	0	0	0	0	0	0	1	0	0	0	0
164	A systematic map protocol: What evidence exists to link agricultural practices with ecological impacts for Irish waterbodies?	D. G. Doody, C. A. Augustenborg, P. J. A. Withers and S. Crosse	2015	Environmental Evidence	4	1		10.1186/s13750-015-0040-9	Scopus	Agriculture	Ecology	Ireland	Nitrates directive	Water framework directive	Water quality															Background: Increasing world population, changing consumption patterns, and the agri-food industry ambition for expansion will drive an increase in outputs from future Irish agriculture. This must be achieved within the context of the targets established within E.U. environmental directives, such as the Nitrates (91/676/EEC) and Water Framework Directives (2000/60/EC). How and if sustainable inte…	0	0	0	1	0	0	0	0	0	0	0	0	0	0	0	0	0	0	0
165	Adapting to climate change in the mixed crop and livestock farming systems in sub-Saharan Africa	P. K. Thornton and M. Herrero	2015	Nature Climate Change	5	9	830-836	10.1038/nclimate2754	Both																					Mixed crop-livestock systems are the backbone of African agriculture, providing food security and livelihood options for hundreds of millions of people. Much is known about the impacts of climate change on the crop enterprises in the mixed systems, and some, although less, on the livestock enterprises. The interactions between crops and livestock can be managed to contribute to environmentally su…	1	1	0	0	0	1	0	0	0	0	1	0	0	0	0	0	0	0	0
166	Agricultural development and the conservation of avian biodiversity on the Eurasian steppes: A comparison of land-sparing and land-sharing approaches	J. Kamp, R. Urazaliev, A. Balmford, P. F. Donald, R. E. Green, A. J. Lamb and B. Phalan	2015	Journal of Applied Ecology	52	6	1578-1587	10.1111/1365-2664.12527	Both	Grazing	Kazakhstan	Land-use policy	Protected areas	Steppe birds	Sustainable intensification	Wildlife-friendly farming	Yield gap													The break-up of the Soviet Union in 1991 led to the abandonment of >40 million ha of cropland, a collapse in livestock numbers and the recovery of depleted biodiversity on the steppe grasslands of Kazakhstan and southern Russia. More recently, large-scale reclamation of abandoned cropland and intensification of agriculture are observed, highlighting a need for strategies to reconcile agricultural…	3	1	0	0	1	0	0	0	0	0	0	1	0	0	0	0	0	0	0
167	An introduction to synthetic biology in plant systems: ERASynBio/OpenPlant summer school for early career researchers, September 2014	R. E. Carmichael, A. Boyce, C. Matthewman and N. J. Patron	2015	New Phytologist	208	1	20-22	10.1111/nph.13433	Scopus	Agritechnology	CRISPR/Cas	DNA assembly	Genome engineering	Marchantia	Sustainable intensification	Synthetic biology	TAL effectors														2	0	1	0	0	0	0	0	0	0	0	0	0	0	0	0	0	0	0
168	Beyond conservation agriculture	K. E. Giller, J. A. Andersson, M. Corbeels, J. Kirkegaard, D. Mortensen, O. Erenstein and B. Vanlauwe	2015	Frontiers in Plant Science	6			10.3389/fpls.2015.00870	Both	Climate smart agriculture	Legumes	Mulch	Soil erosion	Sustainable intensification	Systems agronomy															Global support for Conservation Agriculture (CA) as a pathway to Sustainable Intensification is strong. CA revolves around three principles: no-till (or minimal soil disturbance), soil cover, and crop rotation. The benefits arising from the ease of crop management, energy/cost/time savings, and soil and water conservation led to widespread adoption of CA, particularly on large farms in the Americ…	4	2	1	0	0	0	0	0	0	0	1	1	1	0	0	1	0	0	0
169	Blue water demand for sustainable intensification	N. C. Hansen	2015	Agronomy Journal	107	4	1539-1543	10.2134/agronj14.0138	Both																					the agricultural challenge of meeting global food demand requires an increase in the level of agricultural water productivity and some increases in global water use. But many arid or semiarid agricultural regions of the world are facing declining water availability for irrigation. Examples of declining groundwater availability are seen throughout arid and semiarid areas of North America, Africa, …	0	0	0	0	0	0	0	1	1	0	0	0	0	0	0	0	0	1	0
170	Comparing decision-support systems in adopting sustainable intensification criteria	B. V. Ahmadi, D. Moran, A. P. Barnes and P. V. Baret	2015	Frontiers in Genetics	6			10.3389/fgene.2015.00023	Both	Decision-support systems (DSS)	Farm animal genetic resources	Models	Social science	Sustainable intensification																Sustainable intensification (SI) is a multifaceted concept incorporating the ambition to increase or maintain the current level of agricultural yields while reduce negative ecological and environmental impacts. Decision-support systems (DSS) that use integrated analytical methods are often used to support decision making processes in agriculture. However, DSS often consist of set of values, objec…	1	0	1	0	0	0	0	0	0	0	0	0	0	0	0	0	0	0	0
171	Conservation planning in agricultural landscapes: Hotspots of conflict between agriculture and nature	G. E. Shackelford, P. R. Steward, R. N. German, S. M. Sait and T. G. Benton	2015	Diversity and Distributions	21	3	357-367	10.1111/ddi.12291	Both	Buffer zones	Conservation biogeography	Countryside biogeography	Ecological intensification	Food security	Land sparing	Protected areas	Sustainable intensification	Systematic conservation planning	Wildlife-friendly farming											Aim: Conservation conflict takes place where food production imposes a cost on wildlife conservation and vice versa. Where does conservation impose the maximum cost on production, by opposing the intensification and expansion of farmland? Where does conservation confer the maximum benefit on wildlife, by buffering and connecting protected areas with a habitable and permeable matrix of crop and no…	5	1	1	0	0	0	0	0	0	0	0	0	0	0	0	0	0	0	0
172	Decomposing maize yield gaps differentiates entry points for intensification in the rainfed mid-hills of Nepal	K. P. Devkota, A. J. McDonald, A. Khadka, L. Khadka, G. Paudel and M. Devkota	2015	Field Crops Research	179		81-94	10.1016/j.fcr.2015.04.013	Both	DSSAT	On-farm research	Sustainable intensification	Yield gaps																	The central mid-hills region of Nepal is characterized by rainfed production systems where maize (Zea mays) is the principal crop during the monsoon (kharif) season. In general, maize yields in the hills are judged to be intractably low and few efforts have systematically assessed either the water-limited productivity potential or identified sensible entry points toward sustainable intensificatio…	1	1	0	0	1	0	0	0	0	0	1	1	0	1	0	0	1	0	0
173	Deliberative processes for comprehensive evaluation of agroecological models. A review	G. Bellocchi, M. Rivington, K. Matthews and M. Acutis	2015	Agronomy for Sustainable Development	35	2	589-605	10.1007/s13593-014-0271-0	Both	Component-oriented programing	Deliberative approach	Model evaluation	Modeling	Multiple metrics	Stakeholders															The use of biophysical models in agroecology has increased in the last few decades for two main reasons: the need to formalize empirical knowledge and the need to disseminate model-based decision support for decision makers (such as farmers, advisors, and policy makers). The first has encouraged the development and use of mathematical models to enhance the efficiency of field research through ext…	5	0	1	0	0	0	0	0	0	0	0	0	0	0	0	0	0	0	0
174	Developing a nationally appropriate mitigation measure from the greenhouse gas GHG abatement potential from livestock production in the Brazilian Cerrado	R. de Oliveira Silva, L. G. Barioni, T. Z. Albertini, V. Eory, C. F. E. Topp, F. A. Fernandes and D. Moran	2015	Agricultural Systems	140		48-55	10.1016/j.agsy.2015.08.011	Both	Climate change	Grassland restoration	Linear programming	Marginal abatement cost curves	Mitigation measures	Sustainable intensification															Brazil is one of the first major developing countries to commit to a national greenhouse gas (GHG) emissions target that requires a reduction of between 36.1% and 38.9% relative to baseline emissions by 2020. The country intends to submit agricultural emissions reductions as part of this target, with livestock production identified as offering significant abatement potential. Focusing on the Cerr…	0	0	0	0	0	0	1	0	0	0	0	0	0	0	0	0	0	0	0
175	Dynamic trends and driving forces of land use intensification of cultivated land in China	G. Wang, Y. Liu, Y. Li and Y. Chen	2015	Journal of Geographical Sciences	25	1	45-57	10.1007/s11442-015-1152-4	Both	China	Cultivated land	Factors	Land use intensification	Spatial pattern																The aim of this study is to establish several important factors representing land use intensification in cultivated land (denoted by CII), using a multi-dimensional approach to achieve realistic and practical cultivated land use policies in China. For this reason, the theoretical framework was first built to explain the changes of land use intensification in the cultivated land, and then the vari…	4	0	0	0	1	0	0	0	0	0	0	0	0	0	0	0	0	0	0
176	Economic trade-offs of biomass use in crop-livestock systems: Exploring more sustainable options in semi-arid Zimbabwe	S. Homann-Kee Tui, D. Valbuena, P. Masikati, K. Descheemaeker, J. Nyamangara, L. Claessens, O. Erenstein, A. van Rooyen and D. Nkomboni	2015	Agricultural Systems	134		48-60	10.1016/j.agsy.2014.06.009	Both	Biomass trade-offs	Crop-livestock intensification	Economic impacts	Farm types	Zimbabwe																In complex mixed crop-livestock systems with limited resources and biomass scarcity, crop residues play an important but increasingly contested role. This paper focuses on farming systems in the semi-arid areas of Zimbabwe, where biomass production is limited and farmers integrate crop and livestock activities. Conservation Agriculture (CA) is promoted to intensify crop production, emphasizing th…	5	0	0	0	0	1	0	0	0	0	1	0	0	0	0	0	1	0	0
177	Eliminating anti-nutritional plant food proteins: The case of seed protease inhibitors in pea	A. Clemente, M. C. Arques, M. Dalmais, C. Le Signor, C. Chinoy, R. Olias, T. Rayner, P. G. Isaac, D. M. Lawson, A. Bendahmane and C. Domoney	2015	PLoS ONE	10	8		10.1371/journal.pone.0134634	Both																					Several classes of seed proteins limit the utilisation of plant proteins in human and farm animal diets, while plant foods have much to offer to the sustainable intensification of food/feed production and to human health. Reduction or removal of these proteins could greatly enhance seed protein quality and various strategies have been used to try to achieve this with limited success.We investigat…	1	0	1	0	0	0	0	0	0	0	1	0	0	1	0	0	0	0	0
178	Elimination of gibberellin from Kappaphycus alvarezii seaweed sap foliar spray enhances corn stover production without compromising the grain yield advantage	D. Mondal, A. Ghosh, K. Prasad, S. Singh, N. Bhatt, S. T. Zodape, J. P. Chaudhary, J. Chaudhari, P. B. Chatterjee, A. Seth and P. K. Ghosh	2015	Plant Growth Regulation	75	3	657-666	10.1007/s10725-014-9967-z	Both	Effect on maize	Enhanced photosynthesis	Gibberellin removal	Grain and corn stover yield	Kappaphycus alvarezii sap																Sustainable intensification of agricultural productivity is a global challenge. The sap of the commercially important red seaweed, Kappaphycusalvarezii, has been of interest in this regard, and its application as foliar spray has had a profound impact on the yields of many crops. It has been shown to contain indole acetic acid, kinetin, zeatin and gibberellic acid (GA<inf>3</inf>) but no study is…	4	1	1	0	0	0	0	0	0	0	0	0	0	1	0	0	0	0	0
179	Energetic, Hydraulic and Economic Efficiency of Axial Flow and Centrifugal Pumps for Surface Water Irrigation in Bangladesh	T. J. Krupnik, S. S. Valle, S. Islam, A. Hossain, M. K. Gathala and A. S. Qureshi	2015	Irrigation and Drainage	64	5	683-693	10.1002/ird.1940	Both	Axial flow pump	Energy efficiency	Energy-water nexus	Hydraulic performance	Surface water irrigation	Sustainable intensification															With conventional centrifugal (CEN) pumps, less than 50% of southern Bangladesh's farmers invest in irrigation, partly due to high diesel energy costs. New policies are prioritizing sustainable crop intensification in Bangladesh's delta. This objective is unlikely to be achieved without fundamental changes in the energetics and economics of irrigation. Where surface water is available, axial flow…	2	0	0	0	1	0	0	0	0	0	0	0	0	0	0	0	0	1	0
180	Energy efficiency and economics of rice cultivation systems under subtropical Eastern Himalaya	S. Mandal, S. Roy, A. Das, G. I. Ramkrushna, R. Lal, B. C. Verma, A. Kumar, R. K. Singh and J. Layek	2015	Energy for Sustainable Development	28		115-121	10.1016/j.esd.2015.08.002	Both	Cultivation system	Energy efficiency	Mechanization	Resource conservation technology																	In the northeastern region (NER) of India (eastern Himalayas), rice (Oryza sativa) is grown in ~70% of cultivated land. Therefore, the identification of energy-efficient rice cultivation system is important to food security and sustainable intensification (SI). Thus, six rice cultivation systems, composed of conventional direct seeded (CT-DSR), conventional transplanted (TRP), no-till (NT) DSR, N…	0	0	0	0	1	0	0	0	0	0	0	0	0	0	0	0	0	0	0
181	Engineering soil organic matter quality: Biodiesel Co-Product (BCP) stimulates exudation of nitrogenous microbial biopolymers	M. A. Redmile-Gordon, R. P. Evershed, A. Kuhl, E. Armenise, R. P. White, P. R. Hirsch, K. W. T. Goulding and P. C. Brookes	2015	Geoderma	259		205-212	10.1016/j.geoderma.2015.06.006	Both	EPS matrix	Exocellular amino acids	Exopolysaccharide	Exopeptide	Extracellular polymeric substances	Glycerol	Nitrate	Protein dynamics													Biodiesel Co-Product (BCP) is a complex organic material formed during the transesterification of lipids. We investigated the effect of BCP on the extracellular microbial matrix or 'extracellular polymeric substance' (EPS) in soil which is suspected to be a highly influential fraction of soil organic matter (SOM). It was hypothesised that more N would be transferred to EPS in soil given BCP compa…	0	0	1	0	0	0	0	0	0	0	0	0	0	0	0	0	0	0	0
182	Environmental costs of China's food security	D. Norse and X. Ju	2015	Agriculture, Ecosystems and Environment	209		5-14	10.1016/j.agee.2015.02.014	Both	China	Economic cost	Environmental damage	Nr hotspots																	China's successful achievement of food security in recent decades has resulted in serious damage to the environment upstream of the agricultural sector, on farm and downstream. The environmental costs of this damage are not only agro-ecosystem function and the long-term sustainability of food production, but also bio-physical including human health with impacts at all levels from the local to the…	5	0	0	0	1	0	0	0	0	0	0	0	0	0	0	0	1	0	0
183	European transitions towards a corporate-environmental food regime: Agroecological incorporation or contestation?	L. Levidow	2015	Journal of Rural Studies	40		76-89	10.1016/j.jrurstud.2015.06.001	Both	Agroecology	Bioeconomy	Corporate-environmental food regime	Europe	Food regime transition	Neoproductivism	Sustainable intensification														The 'food regime' concept helps to analyse potential transitions beyond the agro-industrial regime which has been globally dominant since the 1970s. As its multiple crises generate alternative production methods and products, some have been incorporated into a nascent 'corporate-environmental food regime'. This nascent regime is illustrated here by two agendas prominent in Europe - 'bioeconomy' (…	4	0	0	1	0	0	0	0	0	0	0	0	0	0	0	0	0	0	0
184	Europeanization of sub-arctic environments: Perspectives from norse Greenland's outer fjords	K. A. Golding, I. A. Simpson, C. A. Wilson, E. C. Lowe, J. E. Schofield and K. J. Edwards	2015	Human Ecology	43	1	61-77	10.1007/s10745-014-9708-y	Both	Anthrosols	Europeanization	Norse Greenland	Sub-Arctic	Sustainable intensification																Europeanization of sub-Arctic environments by Norse communities in Greenland, from the early 11th to mid 15th centuries AD, varied spatially and temporally, with pastoral agriculture and associated homefield management at the heart of this transformation. This process is poorly understood for the outer fjord areas of Norse Greenland and from this locality we contribute a homefield soils and sedim…	1	0	0	1	0	0	0	0	0	0	0	0	0	0	0	0	0	0	0
185	Evaluating sustainable intensification and diversification options for agriculture-based livelihoods within an aquatic biodiversity conservation context in Buxa, West Bengal, India	S. W. Bunting, R. Mishra, K. G. Smith and D. Ray	2015	International Journal of Agricultural Sustainability	13	4	275-293	10.1080/14735903.2014.966530	Both	Biodiversity conservation	Bioeconomic modelling	Buxa	Highland aquatic resources	India	Livelihoods diversification	Sustainable agricultural intensification														Potential impacts of sustainable intensification and diversification options for agriculture-based livelihoods in Buxa, West Bengal, India, were evaluated using bioeconomic modelling. The baseline scenario involved multiple cropping seasons and a combination of crops on 0.9 ha land-holdings, livestock husbandry, and exploitation of common property resources. With capital costs of Rs.128,180 (US$2…	1	0	0	0	1	0	0	0	0	0	1	0	0	0	0	0	0	0	0
186	Evaluating the Sustainable Intensification of arable farms	Y. Gadanakis, R. Bennett, J. Park and F. J. Areal	2015	Journal of Environmental Management	150		288-298	10.1016/j.jenvman.2014.10.005	Both	Agriculture	Data Envelopment Analysis	Double bootstrapped truncated regression	Eco-Efficiency	Environmental pressures	Sustainable Intensification															Sustainable Intensification (SI) of agriculture has recently received widespread political attention, in both the UK and internationally. The concept recognises the need to simultaneously raise yields, increase input use efficiency and reduce the negative environmental impacts of farming systems to secure future food production and to sustainably use the limited resources for agriculture. The obj…	4	3	0	1	0	0	0	0	0	0	0	0	0	0	0	0	0	0	0
187	Exclusion of soil macrofauna did not affect soil quality but increased crop yields in a sub-humid tropical maize-based system	B. K. Paul, B. Vanlauwe, M. Hoogmoed, T. T. Hurisso, T. Ndabamenye, Y. Terano, J. Six, F. O. Ayuke and M. M. Pulleman	2015	Agriculture, Ecosystems and Environment	208		75-85	10.1016/j.agee.2015.04.001	Both	Ants	Conservation agriculture	Earthworms	Residue retention	Soil structure	Sub-Saharan Africa	Tillage	Western Kenya													Soil macrofauna such as earthworms and termites are involved in key ecosystem functions and thus considered important for sustainable intensification of crop production. However, their contribution to tropical soil quality and crop performance, as well as relations with agricultural management (e.g., Conservation Agriculture), are not well understood. This study aimed to quantify soil macrofauna …	1	0	0	0	0	1	0	0	0	0	0	0	0	0	0	0	0	0	0
188	Field pennycress production and weed control in a double crop system with soybean in minnesota	G. A. Johnson, M. B. Kantar, K. J. Betts and D. L. Wyse	2015	Agronomy Journal	107	2	532-540	10.2134/agronj14.0292	Both																					Sustainable intensification of agricultural systems has been suggested as a way to increase food, fiber, energy, and feed to meet future demands. Field pennycress (Tblaspi arvense L.) is proposed as a means for temporal intensification of agriculture, increasing profitability through oilseed production while providing needed cover to address soil and water quality issues. Field research was condu…	3	0	0	0	0	0	0	1	0	0	1	0	0	0	0	0	0	0	0
189	Financial performance of fertilisation strategies for sustainable soil fertility management in Sudano-Sahelian West Africa 1: profitability of annual fertilisation strategies	J. P. A. Lamers, M. Bruentrup and A. Buerkert	2015	Nutrient Cycling in Agroecosystems	102	1	137-148	10.1007/s10705-015-9673-x	Both	Innovation adoption	Micro-dosing	Pearl millet (Pennisetum glaucum L.)	Profitability	Sustainable intensification	West Africa															Low concentrations of phosphorus (P) also limit crop production on the acid, sandy soils in Sudano-Sahelian West Africa (SSWA). An increased P-use is thus a key leverage for enhancing food security and alleviating poverty. Therefore, P-imports into the predominating agro-pastoral farming systems are indispensable, but most smallholders are cash-poor and risk averse, face labor-constraints, and P-…	0	0	0	0	0	1	0	0	0	0	1	0	0	0	0	0	1	0	0
190	Financial performance of fertilization strategies for sustainable soil fertility management in Sudano–Sahelian West Africa. 2: Profitability of long-term capital investments in rockphosphate	J. P. A. Lamers, M. Bruentrup and A. Buerkert	2015	Nutrient Cycling in Agroecosystems	102	1	149-165	10.1007/s10705-015-9671-z	Both	Innovation	Long-term profitability	Micro-dosing	Pearl millet (Pennisetum glaucum)	Sustainable intensification	West Africa															Phosphorus (P) deficiency is a major impediment to securing crop productivity on the acid, sandy soils of Sudano-Sahelian West Africa (SSWA). However, given the low profitability of many annually applied fertilization strategies with imported P, the effects of yield-enhancing, alternative P-sources, such as rockphosphate (RP), should be considered. Therefore, the financial performance of 14 strat…	0	0	0	0	0	1	0	0	0	0	0	0	0	0	0	0	0	0	0
191	food security and climate change: The role of sustainable intensification, the importance of scale and the CAP	S. Rickard	2015	EuroChoices	14	1	48-53	10.1111/1746-692X.12082	Scopus																					food security, the depletion of the world's natural capital and climate change form a trilemma for EU agriculture. This article argues that while reducing food waste and meat consumption can make a contribution, only the widespread adoption of sustainable intensification (SI) - to achieve a step-change in natural resource productivity (NRP) growth - can deliver the necessary increase in output wh…	1	0	0	1	0	0	0	0	0	1	0	0	0	0	0	0	0	0	0
192	Forgoing the fallow in Bangladesh's stress-prone coastal deltaic environments: Effect of sowing date, nitrogen, and genotype on wheat yield in farmers' fields	T. J. Krupnik, Z. U. Ahmed, J. Timsina, M. Shahjahan, A. S. M. A. Kurishi, A. A. Miah, B. M. S. Rahman, M. K. Gathala and A. J. McDonald	2015	Field Crops Research	170		7-20	10.1016/j.fcr.2014.09.019	Both	Agronomic efficiency	Farmer-participatory experimentation	Heat stress	Soil salinity	Sowing date	Sustainable intensification															Rising wheat demand in South Asia necessitates crop intensification to meet food security needs. Increased grain output can be achieved by bridging yield gaps on currently farmed land or by expanding cultivation to new land, though the latter entails environmental trade-offs and offers limited potential as most of South Asia's arable land is already cropped. Alternatively, opportunities for boost…	3	0	0	0	1	0	0	0	0	0	1	0	0	0	0	0	1	0	0
193	Global patterns of agricultural land-use intensity and vertebrate diversity	L. Kehoe, T. Kuemmerle, C. Meyer, C. Levers, T. Václavík and H. Kreft	2015	Diversity and Distributions	21	11	1308-1318	10.1111/ddi.12359	Both	Biodiversity conservation	Endemism richness	Global agriculture	Land-use change	Land-use intensity	Sustainable intensification															Aim: Land-use change is the single biggest cause of biodiversity loss. With a rising demand for resources, understanding how and where agriculture threatens biodiversity is of increasing importance. Agricultural expansion has received much attention, but where high agricultural land-use intensity (LUI) threatens biodiversity remains unclear. We address this knowledge gap with two main research qu…	4	1	1	0	0	0	0	0	0	0	0	0	0	0	0	0	0	0	0
194	Greenhouse gas mitigation through sustainable intensification of livestock production in the Brazilian cerrado	R. de Oliveira Silva, L. G. Barioni and D. Moran	2015	EuroChoices	14	1	28-34	10.1111/1746-692X.12079	Scopus																					Brazilian greenhouse gas emissions (GHG) are projected to reach 3.2 gigatonnes (CO<inf>2</inf> eq.) by 2020. The government has made a voluntary commitment to reduce this figure by 40 per cent. A reduction in deforestation and livestock mitigation measures are key components of this commitment. Focusing on the Cerrado core (central Brazilian Savannah), we analyse abatement potential and cost-effe…	3	0	0	0	0	0	1	0	0	0	0	0	0	0	1	0	0	0	0
195	How effective are on-farm conservation land management strategies for preserving ecosystem services in developing countries? A systematic map protocol	J. Thorn, J. Snaddon, A. Waldron, K. Kok, W. Zhou, S. Bhagwat, K. Willis and G. Petrokofsky	2015	Environmental Evidence	4	1		10.1186/s13750-015-0036-5	Scopus	Agro-ecology	Conservation agriculture	Decision-making	Ecosystem services	Evidence-based environmental policy	Sustainable intensification	Land sharing	Site-specific management													Background: An extensive body of literature in the field of agro-ecology claims to show the positive effects that maintenance of ecosystem services can have on sustainably meeting future food demand, by making farms more productive and resilient, and contributing to better nutrition and livelihoods of farmers. In Africa alone, some research has estimated a two-fold yield increase if food producer…	1	1	0	0	0	1	0	0	0	0	0	0	0	0	0	0	0	0	0
196	Humic and fulvic acids as biostimulants in horticulture	L. P. Canellas, F. L. Olivares, N. O. Aguiar, D. L. Jones, A. Nebbioso, P. Mazzei and A. Piccolo	2015	Scientia Horticulturae	196		15-27	10.1016/j.scienta.2015.09.013	Both	Abiotic stress	Bioactivity	Humic substances	Nutrient uptake	Physiological effects																Maintaining food production for a growing world population without compromising natural resources for future generations represents one of the greatest challenges for agricultural science, even compared with the green revolution in the 20th century. The intensification of agriculture has now reached a critical point whereby the negative impacts derived from this activity are now resulting in irre…	6	0	1	0	0	0	0	0	0	0	0	0	0	0	0	0	1	0	0
197	Identifying determinants, pressures and trade-offs of crop residue use in mixed smallholder farms in Sub-Saharan Africa and South Asia	D. Valbuena, S. H. K. Tui, O. Erenstein, N. Teufel, A. Duncan, T. Abdoulaye, B. Swain, K. Mekonnen, I. Germaine and B. Gérard	2015	Agricultural Systems	134		107-118	10.1016/j.agsy.2014.05.013	Both	Biomass	Conservation agriculture	Crop-livestock farms	Intensification	Intensity	Sustainable intensification															Crop residues (CR) have become a limited resource in mixed crop-livestock farms. As a result of the increasing demand and low availability of alternative resources, CR became an essential resource for household activities, especially for livestock keeping; a major livelihood element of smallholder farmers in the developing world. Farmers' decisions on CR use are determined by farmers' preferences…	6	0	0	0	1	1	0	0	0	0	0	0	0	0	0	0	0	0	0
198	Impact of farmland exclosure on the productivity and sustainability of a mixed crop-livestock system in the central rift valley of ethiopia	F. Baudron, A. Mamo, D. Tirfessa and M. Argaw	2015	Agriculture, Ecosystems and Environment	207		109-118	10.1016/j.agee.2015.04.003	Both	Biomass trade-off	Collective action	Land rehabilitation	Smallholder	Sustainable intensification	Zero-grazing															Livestock provides numerous benefits to smallholders in sub-Saharan Africa, but also represents a potential agent of environmental degradation. Exclosures have been implemented in grazing areas for the past decades in Ethiopia and have been effective in regenerating natural vegetation, controlling soil erosion and increasing soil fertility. More recently, the principles of exclosure have been app…	0	0	0	0	0	1	0	0	0	0	0	0	0	0	1	0	0	0	0
199	Impacts of feeding less food-competing feedstuffs to livestock on global food system sustainability	C. Schader, A. Muller, N. El-Hage Scialabba, J. Hecht, A. Isensee, K. H. Erb, P. Smith, H. P. S. Makkar, P. Klocke, F. Leiber, P. Schwegler, M. Stolze and U. Niggli	2015	Journal of the Royal Society Interface	12	113		10.1098/rsif.2015.0891	Both	Consistency	Food security	Food system	Livestock	Sufficiency	Sustainable intensification															Increasing efficiency in livestock production and reducing the share of animal products in human consumption are two strategies to curb the adverse environmental impacts of the livestock sector. Here,we explore the roomfor sustainable livestock production by modelling the impacts and constraints of a third strategy in which livestock feed components that compete with direct human food crop produc…	3	0	1	0	0	0	0	0	0	0	0	0	0	0	0	0	0	0	0
200	Improved pasture and herd management to reduce greenhouse gas emissions from a Brazilian beef production system	A. M. Mazzetto, B. J. Feigl, R. L. M. Schils, C. E. P. Cerri and C. C. Cerri	2015	Livestock Science	175		101-112	10.1016/j.livsci.2015.02.014	Both	Beef herd	Brazil	Carbon dioxide	Methane	Nitrous oxide	Sustainable intensification															Brazilian farms produce 15% of the world[U+05F3]s beef, and consequently they are important sources of greenhouse gases (GHG). The beef sector faces the challenge to meet the increasing demand without further increase of GHG emissions. To reduce the pressure on forests it is essential that farmers are provided with sustainable options of intensification of pasture growth and cattle production. Th…	2	0	0	0	0	0	1	0	0	0	0	0	0	1	1	0	0	0	0
201	Improving greenhouse gas emissions intensities of subtropical and tropical beef farming systems using Leucaena leucocephala	M. T. Harrison, C. McSweeney, N. W. Tomkins and R. J. Eckard	2015	Agricultural Systems	136		138-146	10.1016/j.agsy.2015.03.003	Both	Beef cattle	C-4 grass	Carbon credits	Grazing	Ranch	Steers															Leucaena leucocephala (leucaena) is a perennial legume shrub of subtropical regions that has forage characteristics favourable for livestock production, often delivering ruminant liveweight gains that are superior to most other forage systems. Recent work suggests that leucaena mitigates ruminant enteric methane emissions, implying that the shrub may also reduce greenhouse gas (GHG) emissions at …	6	0	0	0	0	0	0	0	1	0	1	0	0	0	0	0	0	0	0
202	Improving intercropping: A synthesis of research in agronomy, plant physiology and ecology	R. W. Brooker, A. E. Bennett, W. F. Cong, T. J. Daniell, T. S. George, P. D. Hallett, C. Hawes, P. P. M. Iannetta, H. G. Jones, A. J. Karley, L. Li, B. M. McKenzie, R. J. Pakeman, E. Paterson, C. Schöb, J. Shen, G. Squire, C. A. Watson, C. Zhang, F. Zhang, J. Zhang and P. J. White	2015	New Phytologist	206	1	107-117	10.1111/nph.13132	Both	Agriculture	Ecosystem services	Intercropping	Organismal interactions	Resource use	Soil biodiversity	Sustainable intensification														Intercropping is a farming practice involving two or more crop species, or genotypes, growing together and coexisting for a time. On the fringes of modern intensive agriculture, intercropping is important in many subsistence or low-input/resource-limited agricultural systems. By allowing genuine yield gains without increased inputs, or greater stability of yield with decreased inputs, intercroppi…	22	1	0	0	1	0	0	0	0	0	1	0	0	0	0	0	0	0	0
203	Improving productivity and water use efficiency: A case study of farms in England	Y. Gadanakis, R. Bennett, J. Park and F. J. Areal	2015	Agricultural Water Management	160		22-32	10.1016/j.agwat.2015.06.020	Both	Benchmarking	Data envelopment analysis	England	Scale efficiency	Technical efficiency	Water use efficiency															The idea of Sustainable Intensification comes as a response to the challenge of avoiding resources such as land, water and energy being overexploited while increasing food production for an increasing demand from a growing global population. Sustainable Intensification means that farmers need to simultaneously increase yields and sustainably use limited natural resources, such as water. Within th…	1	0	0	1	0	0	0	0	0	0	0	0	0	0	0	0	0	1	0
204	Increase without spatial extension: productivity in small-scale palm oil production in Africa—the case of Kigoma, Tanzania	G. Uckert, H. Hoffmann, F. Graef, P. Grundmann and S. Sieber	2015	Regional Environmental Change	15	7	1229-1241	10.1007/s10113-015-0798-x	Both	Agroforestry	Biofuel	Farming systems	Food security	Land use change	Palm oil															The global demand for palm oil has increased sharply in the past and is expected to double over the coming decades. Land use changes resulting from the concomitant expansion of oil palm cultivation have caused further deforestation, which in turn has had a severely negative impact on the environment and climate. Sustainable intensification strategies are therefore required to meet the growing dem…	0	0	0	0	0	1	0	0	0	0	1	0	0	0	0	0	0	0	0
205	Indicators of agricultural intensity and intensification: A review of the literature	I. Ruiz-Martinez, E. Marraccini, M. Debolini and E. Bonari	2015	Italian Journal of Agronomy	10	2	74-84	10.4081/ija.2015.656	Both	Ecosystem services	Farming systems	Indicators	Land use intensity	Spatial scales	Sustainability															Since the 1960s, research has dealt with agricultural intensification (AI) as a solution to ensure global food security. Recently, sustainable intensification (SI) has increasingly been used to describe those agricultural and farming systems that ensure adequate ecosystem service provision. Studies differ in terms of the application scales and methodologies, thus we aim to summarize the main find…	1	0	1	0	0	0	0	0	0	0	0	0	0	0	0	0	0	0	0
206	Intermediaries to foster the implementation of innovative land management practice for ecosystem service provision - A new role for researchers	B. Schröter, B. Matzdorf, C. Sattler and G. Garcia Alarcon	2015	Ecosystem Services	16		192-200	10.1016/j.ecoser.2015.10.007	Both	Brazil	Change agent	Governance	Knowledge broker	Land use conflicts	Sustainable intensification															Technological innovations in agricultural land use management can provide economic benefits and an important contribution to the provision of ecosystem services. However, the active implementation of management approaches regarding the provision of ecosystem services is not in the focus of economic actors because of the public good characteristic of most of these ecosystem services. Without econo…	0	0	0	0	0	0	1	0	0	0	0	0	0	0	0	1	0	0	0
207	Land-based adaptation to global change: What drives soil and water conservation in western Africa?	D. Sietz and H. Van Dijk	2015	Global Environmental Change	33		131-141	10.1016/j.gloenvcha.2015.05.001	Both	Dryland	Ecosystem-based adaptation	Frequency analysis	Meta-analysis	Sustainable intensification	West Africa															Conservation of land resources is a promising strategy for sustainable agricultural intensification in order to adapt dryland farming systems to climate, market and other stresses. At a local level, factors that drive the adoption of conservation measures operate and interact in specific ways. Linking our knowledge of the local specifications of these drivers to regional and global patterns of vu…	4	0	0	0	0	1	0	0	0	0	0	0	0	0	0	0	0	1	0
208	LivestockPlus: Forages, sustainable intensification, and food security in the tropics	T. K. Rudel, B. Paul, D. White, I. M. Rao, R. Van Der Hoek, A. Castro, M. Boval, A. Lerner, L. Schneider and M. Peters	2015	Ambio	44	7	685-693	10.1007/s13280-015-0676-2	Both	Forages	Livestock	Livestock plus	Sustainable intensification	Tropics																The increased use of grain-based feed for livestock during the last two decades has contributed, along with other factors, to a rise in grain prices that has reduced human food security. This circumstance argues for feeding more forages to livestock, particularly in the tropics where many livestock are reared on small farms. Efforts to accomplish this end, referred to as the ‘LivestockPlus’ appro…	0	0	0	0	0	1	1	0	0	0	0	0	0	0	1	0	0	0	0
209	Mapping abandoned agricultural land in Kyzyl-Orda, Kazakhstan using satellite remote sensing	F. Löw, E. Fliemann, I. Abdullaev, C. Conrad and J. P. A. Lamers	2015	Applied Geography	62		377-390	10.1016/j.apgeog.2015.05.009	Both	Abandoned cropland mapping	Aral sea	Central Asia	Decision fusion	Land use trajectories	Time-series															In many regions worldwide, cropland abandonment is growing, which has strong and known environmental and socio-economic consequences. Yet, spatially explicit information on the spatial pattern of abandonment is sparse, particularly in post-Soviet countries of Central Asia. When thriving reaching for key Millennium Development Goals such as food security and poverty reduction, the issue of croplan…	2	0	0	0	1	0	0	0	0	0	0	0	0	0	0	0	0	0	0
210	Medium-run projections for greenhouse gas emissions arising from agriculture: The case of milk production in Estonia	J. Ariva, A. H. Viira, R. Põldaru and J. Roots	2015	Agricultural and Food Science	24	4	300-312		Both	Carbon footprint	Estonian agriculture	Greenhouse gas emissions	Partial equilibrium modelling	Sustainable intensification																In order to respond to increasing global food demand and provide for national economic growth, the Estonian Dairy Strategy for 2012−2020 aims to achieve a 30% growth in milk production. At the same time, there is a global attempt to reduce greenhouse gas (GHG) emissions. This paper analyses the medium-term (2015−2020) projections for milk production and associated GHG emissions from dairy cows in…	0	0	0	1	0	0	0	0	0	0	0	0	0	0	0	0	0	0	0
211	Middle-way strategies for sustainable intensification of agriculture	N. R. Jordan and A. S. Davis	2015	BioScience	65	5	513-519	10.1093/biosci/biv033	Both	Agroecology	Innovation	Sustainable agriculture	Sustainable development	Transdisciplinary																Sustainable intensification is a widely shared idealistic vision for agriculture, in which production and other ecosystem services jointly increase to meet the future needs of humanity and the biosphere. Realizing this vision will require an outcome-driven approach that draws on all available practices and technologies to design agroecosystems that negotiate the difficult trade-offs associated wi…	2	0	1	0	0	0	0	0	0	0	1	1	0	0	0	0	1	0	0
212	Mitigation of environmental impacts of beef cattle production in southern Brazil - Evaluation using farm-based life cycle assessment	M. Dick, M. A. Da Silva and H. Dewes	2015	Journal of Cleaner Production	87	1	58-67	10.1016/j.jclepro.2014.10.087	Both	Global warming	Grassland restoration	Lca	Rotational grazing	Soil carbon stocks	Sustainable intensification															Numerous mitigation strategies have been proposed in order to reduce environmental impacts from beef cattle production. In this sense, this study aimed to evaluate the effects of additive changes in the animal and pasture management of a beef cattle production system typical of south Brazil (baseline scenario - BS), in terms of climate change, land use and fossil depletion. These changes included…	6	0	0	0	0	0	1	0	0	0	1	0	0	0	1	0	0	0	0
213	Nitrogen fertilization reduces yield declines following no-till adoption	M. E. Lundy, C. M. Pittelkow, B. A. Linquist, X. Liang, K. J. van Groenigen, J. Lee, J. Six, R. T. Venterea and C. van Kessel	2015	Field Crops Research	183		204-210	10.1016/j.fcr.2015.07.023	Both	Meta-analysis	Nitrogen fertilizer	No-till duration	Residue	Rotation	Temperate	Tillage	Tropical	subtropical												Conservation agriculture (CA) has been promoted as a method of sustainable intensification and climate change mitigation and is being widely practiced and implemented globally. However, no-till (NT), a fundamental component of CA, has been shown to reduce yields in many cases. In order to maintain yields following adoption of CA, it has been recently suggested that fertilizer application should b…	6	2	1	0	0	0	0	0	0	0	0	1	0	0	0	0	0	0	0
214	Nitrogen yield advantage from grass-legume mixtures is robust over a wide range of legume proportions and environmental conditions	M. Suter, J. Connolly, J. A. Finn, R. Loges, L. Kirwan, M. T. Sebastià and A. Lüscher	2015	Global Change Biology	21	6	2424-2438	10.1111/gcb.12880	Both	Climate change mitigation	Climatic gradient	food security	N fertilizer replacement	N uptake	Protein	Sustainable agriculture	Sustainable intensification													Current challenges to global food security require sustainable intensification of agriculture through initiatives that include more efficient use of nitrogen (N), increased protein self-sufficiency through homegrown crops, and reduced N losses to the environment. Such challenges were addressed in a continental-scale field experiment conducted over 3 years, in which the amount of total nitrogen yi…	3	0	1	0	0	0	0	0	0	0	1	0	0	0	1	0	1	0	0
215	Potential of extensification of European agriculture for a more sustainable food system, focusing on nitrogen	H. J. M. Van Grinsven, J. W. Erisman, W. De Vries and H. Westhoek	2015	Environmental Research Letters	10	2		10.1088/1748-9326/10/2/025002	Both	Agriculture	External costs	Fertilizer	Livestock density	Nitrogen pollution	Sustainable intensification															Most global strategies for future food security focus on sustainable intensification of production of food and involve increased use of nitrogen fertilizer and manure. The external costs of current high nitrogen (N) losses from agriculture in the European Union, are 0.3-1.9% of gross domestic product (GDP) in 2008. We explore the potential of sustainable extensification for agriculture in the EU …	4	0	0	1	0	0	0	0	0	0	0	0	0	0	0	0	0	0	0
216	Potential of using non-conventional animal protein sources for sustainable intensification of scavenging village chickens: A review	C. N. Ncobela and M. Chimonyo	2015	Animal Feed Science and Technology	208		1-11	10.1016/j.anifeedsci.2015.07.005	Both	Chicken productivity	Non-conventional animal protein	Nutritional quality	Processing	Seasonal availability	Storage															For sustainable intensification of village chickens, it is imperative to explore the potential of non-conventional animal protein (NCAP) feed resources. The objective of the review was to assess the potential of NCAP sources as sustainable feed supplement to improve the chicken nutrition and thereafter, production. The existing information on the potential of using NCAP sources to chickens is sca…	2	0	0	0	0	1	0	0	0	0	0	0	0	0	0	0	0	0	0
217	Production Risks and food security under Alternative Technology Choices in Malawi: Application of a Multinomial Endogenous Switching Regression	M. Kassie, H. Teklewold, P. Marenya, M. Jaleta and O. Erenstein	2015	Journal of Agricultural Economics	66	3	640-659	10.1111/1477-9552.12099	Both	Cost of risk	Downside risk	food security	Joint adoption	Malawi	Sub-saharan africa															Employing nationally representative data, we investigate the impact of Sustainable Intensification Practices (SIPs) on farm households' food security, downside risk and the cost of risk in Malawi. The analysis relies on a flexible moment-based specification of a stochastic production function in a multinomial endogenous switching regression framework to correct for the selection bias stemming bot…	2	0	0	0	0	1	0	0	0	0	1	1	0	0	0	0	0	0	0
218	Productivity limits and potentials of the principles of conservation agriculture	C. M. Pittelkow, X. Liang, B. A. Linquist, L. J. V. Groenigen, J. Lee, M. E. Lundy, N. V. Gestel, J. Six, R. T. Venterea and C. V. Kessel	2015	Nature	517	7534	365-368	10.1038/nature13809	Both																					One of the primary challenges of our time is to feed a growing and more demandingworld population with reduced external inputs and minimal environmental impacts, allundermore variable and extreme climate conditions in the future1-4. Conservation agriculture represents a set of three crop management principles that has received strong international support to help address this challenge5,6, with r…	52	5	0	0	1	1	0	0	0	0	1	1	0	0	0	0	0	0	0
219	Rational phosphorus application facilitates the sustainability of the wheat/maize/soybean relay strip intercropping system	Y. Chen, T. Zhou, C. Zhang, K. Wang, J. Liu, J. Lu and K. Xu	2015	PLoS ONE	10	11		10.1371/journal.pone.0141725	Both																					Wheat (Triticum aestivum L.)/maize (Zea mays L.)/soybean (Glycine max L.) relay strip intercropping (W/M/S) system is commonly used by the smallholders in the Southwest of China. However, little known is how to manage phosphorus (P) to enhance P use efficiency of the W/M/S system and to mitigate P leaching that is a major source of pollution. Field experiments were carried out in 2011, 2012, and …	1	0	0	0	1	0	0	0	0	0	0	0	0	0	0	0	1	0	0
220	Reconciling food and water security objectives of MENA and sub-Saharan Africa: is there a role for large-scale agricultural investments?	T. O. Williams	2015	food security	7	6	1199-1209	10.1007/s12571-015-0508-z	Both	Business models	Foreign direct investment	Land and water resources	Livelihoods	Sustainable agriculture																The attainment of food and water security rank high on the agendas of governments in the Middle East and North Africa (MENA) region and sub-Saharan Africa (SSA). Although the objectives are similar, the underlying drivers, resource endowments and opportunities for achieving them are different. Differences between two regions in natural resource endowment and investment capital stock can, in theor…	1	0	0	0	0	1	0	0	0	0	0	0	0	0	0	0	0	0	0
221	Reducing greenhouse gas emissions, water use, and grain arsenic levels in rice systems	B. A. Linquist, M. M. Anders, M. A. A. Adviento-Borbe, R. L. Chaney, L. L. Nalley, E. F. F. da Rosa and C. van Kessel	2015	Global Change Biology	21	1	407-417	10.1111/gcb.12701	Both	Alternate wetting and drying	Arsenic	Greenhouse gas emissions	Irrigation management	Oryza sativa	Sustainable intensification	Water-use efficiency														Agriculture is faced with the challenge of providing healthy food for a growing population at minimal environmental cost. Rice (Oryza sativa), the staple crop for the largest number of people on earth, is grown under flooded soil conditions and uses more water and has higher greenhouse gas (GHG) emissions than most crops. The objective of this study was to test the hypothesis that alternate wetti…	17	0	0	1	0	0	0	0	0	0	0	0	0	0	0	0	0	1	0
222	Re-examining appropriate mechanization in Eastern and Southern Africa: two-wheel tractors, conservation agriculture, and private sector involvement	F. Baudron, B. Sims, S. Justice, D. G. Kahan, R. Rose, S. Mkomwa, P. Kaumbutho, J. Sariah, R. Nazare, G. Moges and B. Gérard	2015	food security	7	4	889-904	10.1007/s12571-015-0476-3	Both	Business model	Drudgery	Intensification	No tillage	Power tiller	Reduced tillage															The need for sustainable intensification in Eastern and Southern Africa (ESA) is widely recognized as a requirement to achieve food security with minimum negative social and environmental consequences. In current Research & Development programs, much emphasis is placed on increasing the efficiency with which land, water and nutrients are used, whereas farm power appears to be a ‘forgotten resourc…	3	1	0	0	0	1	0	0	0	0	1	1	0	0	0	1	0	0	0
223	Research and development priorities in water security	R. Lal	2015	Agronomy Journal	107	4	1567-1572	10.2134/agronj15.0046	Both																					There exists a strong link between water security and food security. Both are affected by the water–soil–climate nexus, social and political conflicts, growing energy demand withemphasis on biofuels and the virtual water trade. Sustainable development necessitates research on site-specific and generic researchable issues on water resources and their management. In the context of food security, su…	0	0	0	0	1	0	0	1	0	0	0	0	0	0	0	0	0	1	0
224	Resource use efficiency, ecological intensification and sustainability of intercropping systems	L. L. Mao, L. Z. Zhang, S. P. Zhang, J. B. Evers, W. van der Werf, J. J. Wang, H. Q. Sun, Z. C. Su and H. Spiertz	2015	Journal of Integrative Agriculture	14	8	1542-1550	10.1016/S2095-3119(15)61039-5	Both	Abiotic stress	Farming systems	Over-yielding	Resource use efficiency	Sustainability																The rapidly growing demand for food, feed and fuel requires further improvements of land and water management, crop productivity and resource-use efficiencies. Combined field experimentation and crop growth modelling during the past five decades made a great leap forward in the understanding of factors that determine actual and potential yields of monocrops. The research field of production ecolo…	1	0	1	0	0	0	0	0	0	0	1	0	0	0	0	0	0	0	0
225	Rural geography III: Do we really have a choice? The bioeconomy and future rural pathways	J. McDonagh	2015	Progress in Human Geography	39	5	658-665	10.1177/0309132514563449	Both	Bioeconomy	Small-scale farming	Sustainable intensification																		Expectations and contradictions in the rural, played out through small-scale farming, the pervasive nature of globalization, discourses of food security, new productivism and escalation in global land grabs have been shown in previous reports to impact greatly on sustainable rural futures. The analysis continues here by exploring another often contradictory pathway, that of sustainable intensific…	1	1	0	1	0	0	0	0	0	0	0	0	0	0	0	0	0	0	0
226	Soil-Test-Based Balanced Nutrient Management for Sustainable Intensification and food security: Case from Indian Semi-arid Tropics	S. P. Wani, G. Chander, K. L. Sahrawat and G. Pardhasaradhi	2015	Communications in Soil Science and Plant Analysis	46		20-33	10.1080/00103624.2014.988087	Both	Crop productivity	Fertilizer-use efficiency	Micronutrients	Natural resource management	Soil health	Sulfur															In the semi-arid tropics (SAT), there exists large yield gaps (two- to four-fold) between current farmers’ yields and achievable yields. Apart from water shortages, soil degradation is responsible for the existing gaps and inefficient utilization of whatever scarce water resource is available. On-farm soil fertility testing across different states in Indian SAT during 2001–2012 showed widespread …	3	0	0	0	1	0	0	0	0	0	0	0	0	0	0	0	1	0	0
227	Static yields and quality issues: Is the agri-environment program the primary driver?	P. Peltonen-Sainio, T. Salo, L. Jauhiainen, H. Lehtonen and E. Sieviläinen	2015	Ambio	44	6	544-556	10.1007/s13280-015-0637-9	Both	Genetic gain	Incentive	Nitrogen	Phosphorus	Socio-economics	Yield decline															The Finnish agri-environmental program (AEP) has been in operation for 20 years with >90 % farmer commitment. This study aimed to establish whether reduced nitrogen (N) and phosphorus (P) use has impacted spring cereal yields and quality based on comprehensive follow-up studies and long-term experiments. We found that the gap between genetic yield potential and attained yield has increased after …	5	1	0	1	0	0	0	0	0	0	0	0	0	0	0	0	1	0	0
228	Sustainability spaces for complex agri-food systems	S. Whitfield, T. G. Benton, M. Dallimer, L. G. Firbank, G. M. Poppy, S. M. Sallu and L. C. Stringer	2015	food security	7	6	1291-1297	10.1007/s12571-015-0512-3	Both	Agri-food systems	Complexity	Sustainability																		As a result of the complexity of agri-food systems, popularly-supported ‘win-win’ solutions rarely result in wholly satisfactory outcomes. We draw on documented cases of the introduction of agricultural input subsidies; the intensification of livestock production; and the development of genetically modified crop varieties as examples of agri-food systems in which there are multiple interconnected…	0	0	1	0	0	0	0	0	0	0	0	0	0	1	1	0	0	0	0
229	Sustainable intensification in drylands: What resilience and vulnerability can tell us	L. W. Robinson, P. J. Ericksen, S. Chesterman and J. S. Worden	2015	Agricultural Systems	135		133-140	10.1016/j.agsy.2015.01.005	Both	Drylands	Extensive systems	Resilience	Sustainable intensification	Vulnerability																	7	1	0	0	0	1	0	0	0	0	0	0	0	0	0	0	0	0	0
230	Sustainable intensification of cultivated pastures using multiple herbivore species	J. P. Muir, W. D. Pitman, J. L. Foster and J. C. Dubeux	2015	African Journal of Range and Forage Science	32	2	97-112	10.2989/10220119.2015.1045555	Both	Animal production	Biodiversity	Cultivated pastures	Foraging ecology	Plant–herbivore interactions																Demand for animal products is growing faster than for any other agricultural product. As a result, pressure for greater output from cultivated pastures is expected to increase. Assuming cultivated pasture area will decrease with land degradation, conversion to grain crops or urban expansion, the only alternative is to increase productivity per area. We suggest an underutilised solution: increase …	1	0	0	0	0	1	0	0	0	0	0	0	0	0	1	0	0	0	0
231	Sustainable intensification: overcoming land and water constraints on food production	C. J. Chartres and A. Noble	2015	food security	7	2	235-245	10.1007/s12571-015-0425-1	Both	Ecosystem services	Land and water productivity	Sustainable intensification																		Feeding over 9 billion people by the second half of this century will require a major paradigm shift in agricultural systems. Agriculture uses approximately 40 % of the terrestrial surface, is the major user of fresh water resources and contributes 17 % of greenhouse gas emissions. In turn, agriculture will be detrimentally affected by climate change in many climatic regions. Impacts of agricultu…	4	1	1	0	0	0	0	0	0	0	0	0	0	0	0	0	0	0	0
232	Sustainable smallholder intensification in global change? Pivotal spatial interactions, gendered livelihoods, and agrobiodiversity	K. S. Zimmerer, J. A. Carney and S. J. Vanek	2015	Current Opinion in Environmental Sustainability	14		49-60	10.1016/j.cosust.2015.03.004	Both																					Sustainable intensification (SI) and ecological intensification (EI) are promoted globally to strengthen food security and ensure environmental sustainability. Recent focus on land and agri-food systems of smallholders urges we address SI and EI through rethinking crucial social-ecological processes and spatial patterns. Principal findings underscore: firstly, the dynamics of differentiated, rela…	5	1	1	0	0	0	0	0	0	0	0	0	0	0	0	0	0	0	0
233	Temporal and spatial changes of maize yield potentials and yield gaps in the past three decades in China	F. Tao, S. Zhang, Z. Zhang and R. P. Rötter	2015	Agriculture, Ecosystems and Environment	208		12-20	10.1016/j.agee.2015.04.020	Both	Agronomic management	Climate change	Food security	Impact	Water stress	Yield potential															The precise spatially explicit knowledge about crop yield potentials and yield gaps is essential to guide sustainable intensification of agriculture. In this study, the maize yield potentials from 1980 to 2008 across the major maize production regions of China were firstly estimated by county using ensemble simulation of a well-validated large scale crop model, i.e., MCWLA-Maize model. Then, the …	0	0	0	0	1	0	0	0	0	0	0	0	1	0	0	0	0	0	0
234	Temporal niche differentiation increases the land equivalent ratio of annual intercrops: A meta-analysis	Y. Yu, T. J. Stomph, D. Makowski and W. van der Werf	2015	Field Crops Research	184		133-144	10.1016/j.fcr.2015.09.010	Both	Intercropping	Land equivalent ratio	Meta-analysis	Nutrients	Temporal niche differentiation																Sustainable intensification of agriculture is needed to meet higher future food demands while mitigating agriculture's ecological footprint. Intercropping is a strategy for increasing agricultural productivity per unit land that is based on ecological mechanisms for improved resource capture. No quantitative synthesis has been made on the effect of intercrop system properties and species trait co…	1	0	1	0	0	0	0	0	0	0	1	0	1	0	0	0	1	0	0
235	The blurred boundaries of ecological, sustainable, and agroecological intensification: a review	A. Wezel, G. Soboksa, S. McClelland, F. Delespesse and A. Boissau	2015	Agronomy for Sustainable Development	35	4	1283-1295	10.1007/s13593-015-0333-y	Both	Agroecological intensification	Agroecology	Ecological intensification	Practices	Principles	Sustainable agriculture	Sustainable intensification														The projected human population of nine billion by 2050 has led to ever growing discussion of the need for increasing agricultural output to meet estimated food demands, while mitigating environmental costs. Many stakeholders in agricultural circles are calling for the intensification of agriculture to meet these demands. However, it is neither clear nor readily agreed upon what is meant by intens…	1	0	1	0	0	0	0	0	0	0	0	0	0	0	0	0	0	0	0
236	The debate over sustainable intensification	H. C. J. Godfray	2015	food security	7	2	199-208	10.1007/s12571-015-0424-2	Both	Agriculture	Animal welfare	Ecosystem services	Environment	Genetic modification	Sustainable intensification	Yields														Sustainable intensification is a process designed to achieve higher agricultural yields whilst simultaneously reducing the negative impact of farming on the environment. It is an idea that has had much prominence over the last decade, but which has also raised considerable concerns among a number of different stakeholders. In particular, there are worries that it might be used to justify intensif…	5	2	1	0	0	0	0	0	0	0	0	0	0	0	0	0	0	0	0
237	The effect of stocking rate on soil solution nitrate concentrations beneath a free-draining dairy production system in Ireland	J. McCarthy, L. Delaby, D. Hennessy, B. McCarthy, W. Ryan, K. M. Pierce, A. Brennan and B. Horan	2015	Journal of Dairy Science	98	6	4211-4224	10.3168/jds.2014-8693	Both	Grass utilization	Milk production	Nitrate leaching	Stocking rate																	Economically viable and productive farming systems are required to meet the growing worldwide need for agricultural produce while at the same time reducing environmental impact. Within grazing systems of animal production, increasing concern exists as to the effect of intensive farming on potential N losses to ground and surface waters, which demands an appraisal of N flows within complete grass-…	2	1	0	1	0	0	0	0	0	0	0	0	0	0	1	0	0	0	0
238	The intersection of food security and biodiversity conservation: a review	J. Glamann, J. Hanspach, D. J. Abson, N. Collier and J. Fischer	2015	Regional Environmental Change			1-11	10.1007/s10113-015-0873-3	Scopus	Agroecology	Biodiversity conservation	Cluster analysis	Food security	Food sovereignty	Sustainable intensification															food security and biodiversity conservation are key challenges of the twenty-first century. While traditionally these two challenges were addressed separately, recently, papers have begun to specifically address the nexus of food security and biodiversity conservation. We conducted a structured literature review of 91 papers addressing this nexus. To ascertain how a given paper approached the top…	1	1	1	0	0	0	0	0	0	0	0	0	0	0	0	0	0	0	0
239	The role of food retailers in improving resilience in global food supply	S. Macfadyen, J. M. Tylianakis, D. K. Letourneau, T. G. Benton, P. Tittonell, M. P. Perring, C. Gómez-Creutzberg, A. Báldi, J. M. Holland, L. Broadhurst, K. Okabe, A. R. Renwick, B. Gemmill-Herren and H. G. Smith	2015	Global food security	7		1-8	10.1016/j.gfs.2016.01.001	Both	Ecosystem services	Landscape	Resilience	Supermarkets	Sustainable intensification	Vulnerability															We urgently need a more resilient food supply system that is robust enough to absorb and recover quickly from shocks, and to continuously provide food in the face of significant threats. The simplified global food supply chain we currently rely upon exacerbates threats to supply and is unstable. Much attention has been given to how producers can maximise yield, but less attention has been given t…	1	0	1	0	0	0	0	0	0	0	0	0	0	0	0	0	0	0	0
240	The role of ruminant animals in sustainable livestock intensification programs	L. O. Tedeschi, J. P. Muir, D. G. Riley and D. G. Fox	2015	International Journal of Sustainable Development and World Ecology	22	5	452-465	10.1080/13504509.2015.1075441	Both	Cattle	Efficiency	Environment	Production	Sustainability	Systems															Food supply has improved considerably since the eighteenth century industrial revolution, but inadequate attention has been given to protecting the environment in the process. Feeding a growing world population while reducing the impact on the environment requires immediate and effective solutions. Sustainability is difficult to define because it embodies multifaceted concepts and the combination…	1	0	1	0	0	0	0	0	0	0	0	0	0	1	1	0	0	0	0
241	Transition pathways to sustainable pastoral systems in Europe	R. Caballero	2015	Open Agriculture Journal	9	1	6-20		Scopus	Cultural landscapes	Farming abandonment	Grazing management alternatives	High nature value (HNV) farmland	Large scale grazing systems (LSGS)	Policy framework	Sustainable intensification	Territorial identity													Large Scale Grazing Systems (LSGSs) in Europe are extensive systems of grassland management, which have developed from the interaction of historical background, human behaviour and natural resources, and are mainly located in the Less Favoured Areas (LFAs). LSGSs currently face competing threats towards intensification and/or abandonment but, at the same time, they harbour a significant part of E…	1	0	0	1	0	0	0	0	0	0	0	0	0	0	1	0	0	0	0
242	Understanding the adoption of a portfolio of sustainable intensification practices in eastern and southern Africa	M. Kassie, H. Teklewold, M. Jaleta, P. Marenya and O. Erenstein	2015	Land Use Policy	42		400-411	10.1016/j.landusepol.2014.08.016	Both	Eastern and southern Africa	Joint adoption	Multivariate probit	Sustainable intensification																	This paper explores smallholder farmers' adoption decisions of multiple sustainable intensification practices (SIPs) in eastern and southern Africa. We develop a multivariate probit model using plot-level data gathered from maize-legume farming systems in Ethiopia, Kenya, Malawi, and Tanzania. We find that some practices used in maize production are complementary while others are substitutable. T…	6	1	0	0	0	1	0	0	0	0	1	1	1	0	0	0	1	0	0
243	Unlocking Market Potential of Agroforestry Products Among Smallholder Farmers in the Sahelian and Sudanian Ecozone Countries of West Africa	J. N. Binam, J. Oduol, F. Place and A. Kalinganire	2015	Small-scale Forestry	14	4	507-529	10.1007/s11842-015-9303-0	Both	Facilitating factors	Market participation	Predisposing factors	Reinforcing factors	Sub-Saharan Africa																In the Sahelian countries, gathering of agroforestry tree products is one of the few livelihood activities that hold great potential for income generation and poverty reduction among resource-poor households. This study explores the determinants of market participation and selling decisions, which are key prerequisites for sustainable intensification and commercialization of the rural economy. A …	0	0	0	0	0	1	0	0	0	0	0	0	0	0	0	0	0	0	0
244	Use of commercial bio-inoculants to increase agricultural production through improved phosphrous acquisition	D. Owen, A. P. Williams, G. W. Griffith and P. J. A. Withers	2015	Applied Soil Ecology	86		41-54	10.1016/j.apsoil.2014.09.012	Both	Food security	Mycorrhizas	Nutrient use efficiency	Soil microorganisms	Sustainable intensification																Meeting increasing global demand for food, fibre, and bioenergy requires efficient use of finite resources, and presents a key sustainability challenge to the agricultural industry, scientists and policy-makers. Increased interest in low-input agriculture in recent years has seen the growing development and use of commercial biological inoculants (bacteria and/or fungi) to increase the mobilisati…	12	0	1	0	0	0	0	0	0	0	0	0	0	0	0	0	1	0	0
245	What is sustainable intensification? Views from experts	B. Petersen and S. Snapp	2015	Land Use Policy	46		1-10	10.1016/j.landusepol.2015.02.002	Both	Ecological intensification	Sustainable agriculture	Sustainable intensification																		One of the grand challenges facing society today is how to feed a growing global population while at the same time minimizing the impact on the environment. Recent initiatives by the United States Agency for International Development and the United Nations suggest "sustainable intensification" as the most appropriate means to use land in order to increase food supplies while protecting biodiversi…	7	5	1	0	0	0	0	0	0	0	0	0	0	0	0	0	0	0	0
246	Wildlife-friendly farming increases crop yield: Evidence for ecological intensification	R. F. Pywell, M. S. Heard, B. A. Woodcock, S. Hinsley, L. Ridding, M. Nowakowski and J. M. Bullock	2015	Proceedings of the Royal Society B: Biological Sciences	282	1816		10.1098/rspb.2015.1740	Both	Agri-environment schemes	Ecosystem services	Pest control	Pollination	Sustainable intensification of agriculture																Ecological intensification has been promoted as a means to achieve environmentally sustainable increases in crop yields by enhancing ecosystem functions that regulate and support production. There is, however, little direct evidence of yield benefits from ecological intensification on commercial farms growing globally important foodstuffs (grains, oilseeds and pulses). We replicated two treatment…	7	0	0	1	0	0	0	0	0	0	0	0	0	0	0	0	0	0	0
247	A Functional Land Management conceptual framework under soil drainage and land use scenarios	C. Coyle, R. E. Creamer, R. P. O. Schulte, L. O'Sullivan and P. Jordan	2016	Environmental Science and Policy	56		39-48	10.1016/j.envsci.2015.10.012	Both	Agriculture	Ecosystem service	Soil functions	Sustainable intensification																	Agricultural soils offer multiple soil functions, which contribute to a range of ecosystem services, and the demand for the primary production function is expected to increase with a growing world population. Other key functions on agricultural land have been identified as water purification, carbon sequestration, habitat biodiversity and nutrient cycling, which all need to be considered for sust…	1	1	0	1	0	0	0	0	0	0	0	0	0	0	0	0	0	0	0
248	A social–ecological perspective on harmonizing food security and biodiversity conservation	H. Wittman , M.J. Chappell ,D.J. Abson , R.B. Kerr , J. Blesh , J. Hanspach , I. Perfecto, J. Fischer	2016	Regional Environmental Change			1-11	10.1007/s10113-016-1045-9	Scopus	Brazil	Cerrado	Food security	Food sovereignty	Land sharing	Land sparing	Sustainable intensification	Yield gaps													The major challenges of improving food security and biodiversity conservation are intricately linked. To date, the intersection of food security and biodiversity conservation has been viewed primarily through an agricultural “production lens”—for example, via the land sparing/sharing framework, or the concept of sustainable intensification. However, a productionist perspective has been criticized…	0	0	0	0	0	0	1	0	0	0	0	0	0	0	0	0	0	0	0
249	Advances in genomics for adapting crops to climate change	A. Scheben , Y. Yuan , D. Edwards	2016	Current Plant Biology			2-10	10.1016/j.cpb.2016.09.001	Scopus	Breeding	Climate change	Crop improvement	Genomics																	Climate change is a major threat to food security in a world of rising crop demand. Although increases in crop production have previously been achieved through the use of fertilisers and chemicals for better control of weeds and pests, these methods rely on finite resources and are often unsustainable. Recent advances in genomics are laying the foundations for sustainable intensification of agric…	0	0	1	0	0	0	0	0	0	0	0	0	0	1	0	0	0	0	0
250	Alternative options for sustainable intensification of smallholder dairy farms in North-West Michoacán, Mexico	J. Cortez-Arriola, J. C. J. Groot, W. A. H. Rossing, J. M. S. Scholberg, R. D. Améndola Massiotti and P. Tittonell	2016	Agricultural Systems	144		22-32	10.1016/j.agsy.2016.02.001	Both	Feeding costs	Multi-objective optimization	Nitrogen balance	Organic matter balance	Profitability																Although Mexico aims to be self-sufficient in milk, domestic prices for milk are low due to trade liberalization, which resulted in imports of large amounts of milk powder, mainly from the United States. This situation threatens the livelihoods of smallholder dairy farmers. With varying success, farmers have tried to increase revenues by intensifying production through increased purchase of conce…	0	0	0	0	0	0	0	1	0	0	0	0	0	0	0	0	0	0	0
251	Analysing reduced tillage practices within a bio-economic modelling framework	T. J. Townsend, S. J. Ramsden and P. Wilson	2016	Agricultural Systems	146		91-102	10.1016/j.agsy.2016.04.005	Both	Bio-economic modelling	Reduced tillage	Sustainable intensification																		Sustainable intensification of agricultural production systems will require changes in farm practice. Within arable cropping systems, reducing the intensity of tillage practices (e.g. reduced tillage) potentially offers one such sustainable intensification approach. Previous researchers have tended to examine the impact of reduced tillage on specific factors such as yield or weed burden, whilst, …	0	0	0	1	0	0	0	0	0	0	0	1	0	0	0	0	0	0	0
252	Aquaculture: a rapidly growing and significant source of sustainable food? Status, transitions and potential	Little, DC; Newton, RW; Beveridge, MCM	2016	Proceedings of the Nutrition Society	75	3	274- 286	10.1017/S0029665116000665	WOS	Aquaculture	Fisheries	Nutritional significance	Resources	Societal impact																The status and potential of aquaculture is considered as part of a broader food landscape of wild aquatic and terrestrial food sources. The rationale and resource base required for the development of aquaculture are considered in the context of broader societal development, cultural preferences and human needs. Attention is drawn to the uneven development and current importance of aquaculture glo…	3		1	0	0	0	0	0	0	0	0	0	1	1	0	0	0	0	0
253	Assessment of drainage nitrogen losses on a yield-scaled basis	X. Zhao , L.E. Christianson , D. Harmel , C.M. Pittelkow	2016	Field Crops Research			156-166	10.1016/j.fcr.2016.07.015	Both	Agricultural drainage N losses	N surplus	Optimal N rate	Precipitation	Yield																Subsurface nitrogen (N) losses represent a major environmental concern in agriculture, particularly from fields containing artificial drainage to prevent saturated soil conditions and increase crop production. To develop sustainable intensification strategies and achieve high yields with minimal environmental impacts, N losses are increasingly evaluated with respect to crop productivity on a “yie…	0	0	0	0	0	0	0	1	0	0	0	0	0	0	0	0	1	0	0
254	Can’t get there from here: attainable distance, sustainable intensification and full-scale technical potential	A. P. Barnes	2016	Regional Environmental Change			1-10	10.1007/s10113-015-0916-9	Both	Agriculture	Full-scale technical potential	Sustainable intensification																		Full-scale technical potential provides a clear horizon for agricultural technology policy to meet the dual and urgent challenge of meeting food security and minimising the effects of climate change. A common stated goal is to double food production by 2050 to meet the needs of 9 billion people. The frontier of full-scale technical potential embodies this goal and provides a panacea for policy ma…	0	0	1	0	0	0	0	0	0	0	0	0	0	0	0	1	0	0	0
255	Carbon exchange fluxes over peatlands in Western Siberia: Possible feedback between land-use change and climate change	E. Fleischer, I. Khashimov, N. Hölzel and O. Klemm	2016	Science of the Total Environment	545		424-433	10.1016/j.scitotenv.2015.12.073	Both	Agricultural sustainable intensification	Carbon balance	Eddy covariance	Former soviet union	Greenhouse gas fluxes	Land conversion															The growing demand for agricultural products has been leading to an expansion and intensification of agriculture around the world. More and more unused land is currently reclaimed in the regions of the former Soviet Union. Driven by climate change, the Western Siberian grain belt might, in a long-term, even expand into the drained peatland areas to the North. It is crucial to study the consequenc…	1	0	0	1	1	0	0	0	0	0	1	1	0	0	0	0	0	0	0
256	Climate change adaptation and mitigation in smallholder crop–livestock systems in sub-Saharan Africa: a call for integrated impact assessments	K. Descheemaeker, S. J. Oosting, S. Homann-Kee Tui, P. Masikati, G. N. Falconnier and K. E. Giller	2016	Regional Environmental Change			1-13	10.1007/s10113-016-0957-8	Both	Agricultural model	Farm size	Farming systems analysis	Food security	Poverty	Risk															African mixed crop–livestock systems are vulnerable to climate change and need to adapt in order to improve productivity and sustain people’s livelihoods. These smallholder systems are characterized by high greenhouse gas emission rates, but could play a role in their mitigation. Although the impact of climate change is projected to be large, many uncertainties persist, in particular with respect…	0	0	0	0	0	1	0	0	0	0	0	0	0	0	0	0	0	0	0
257	Conservation agriculture and drought-tolerant germplasm: Reaping the benefits of climate-smart agriculture technologies in central Mozambique	C. Thierfelder , L. Rusinamhodzi , P. Setimela , F. Walker , N.S. Eash	2016	Renewable Agriculture and Food Systems		5	414-424	10.1017/S1742170515000332	Both	Adaptation	Climate variability	Direct seeding	Drought-tolerance	Maize varieties	Sustainable intensification															Conservation agriculture (CA) based on minimum soil disturbance, crop residue retention and crop rotations is considered as a soil and crop management system that could potentially increase soil quality and mitigate the negative effects of climate variability. When CA is combined with drought-tolerant (DT) maize varieties, farmers can reap the benefits of both - genetic improvement and sustainabl…	1	1	0	0	0	1	0	0	0	0	1	1	1	1	0	0	0	0	0
258	Conservation agriculture practices in rainfed uplands of india improve maize-based system productivity and profitability	A. Pradhan, T. Idol and P. K. Roul	2016	Frontiers in Plant Science	7			10.3389/fpls.2016.01008	Both	Dominance analysis	Maize equivalent yield	Rainfed uplands	System productivity																	Traditional agriculture in rainfed uplands of India has been experiencing low agricultural productivity as the lands suffer from poor soil fertility, susceptibility to water erosion and other external pressures of development and climate change. A shift toward more sustainable cropping systems such as conservation agriculture production systems (CAPSs) may help in maintaining soil quality as well…	0	0	0	0	1	0	0	0	0	0	1	1	0	0	0	0	0	0	0
259	Conservation tillage and sustainable intensification of agriculture: regional vs. global benefit analysis	Kuhn, NJ; Hu, YX; Bloemertz, L; He, J; Li, HW; Greenwood, P	2016	Agriculture Ecosystems & Environment	216		155-165	10.1016/j.agee.2015.10.001	WOS	Conservation tillage	Carbon sequestration	Food security	Global averaging	Spatial weighting																Climate change is expected to affect both the amount of global crop production, and annual variability in food supply. Agriculture is a major source of greenhouse gas emissions, but also considered to mitigate climate change. Conservation tillage, as a climate-smart agricultural practice, is repeatedly reported to mitigate net greenhouse gas emissions by increasing soil organic carbon (SOC). Howe…	3		0	0	1	0	0	0	0	0	0	1	0	0	0	0	0	0	0
260	Decision support tools for agriculture: Towards effective design and delivery	D.C. Rose , W.J. Sutherland , C. Parker , M. Lobley , M. Winter , C. Morris , S. Twining , C. Ffoulkes , T. Amano , L.V. Dicks	2016	Agricultural Systems			165-174	10.1016/j.agsy.2016.09.009	Both	Decision support systems	Decision support tools	Evidence-based decision-making	Human-computer interactions	Sustainable intensification																Decision support tools, usually considered to be software-based, may be an important part of the quest for evidence-based decision-making in agriculture to improve productivity and environmental outputs. These tools can lead users through clear steps and suggest optimal decision paths or may act more as information sources to improve the evidence base for decisions. Yet, despite their availabilit…	0	0	0	1	0	0	0	0	0	0	0	0	0	0	0	0	0	0	0
261	Decoupling of greenhouse gas emissions from global agricultural production: 1970-2050	E. H. Bennetzen, P. Smith and J. R. Porter	2016	Global Change Biology	22	2	763-781	10.1111/gcb.13120	Both	Climate change	Energy use	Global agriculture	Greenhouse gas emissions	Land use	Mitigation	Sustainable intensification														Since 1970 global agricultural production has more than doubled; contributing ~1/4 of total anthropogenic greenhouse gas (GHG) burden in 2010. Food production must increase to feed our growing demands, but to address climate change, GHG emissions must decrease. Using an identity approach, we estimate and analyse past trends in GHG emission intensities from global agricultural production and land-…	0	0	1	0	0	0	0	0	0	0	0	0	0	0	0	0	0	0	0
262	Determinants of crop-livestock integration in Brazil: Evidence from the household and regional levels	J.D.B. Gil , R. Garrett , T. Berger	2016	Land Use Policy			557-568	10.1016/j.landusepol.2016.09.022	Both	Agricultural technology diffusion	Integrated systems	Land cover change	Pasture degradation	Sustainable intensification																Integrated crop-livestock systems (iCL) are advocated as a promising strategy to increase agricultural production and rehabilitate degraded pastures while mitigating GHG emissions. Although iCL in Brazil has increased over the past few years, it still occupies a small share of the country's total agricultural area. We investigate the determinants of iCL occurrence in Mato Grosso state, a globally…	0	0	0	0	0	0	1	0	0	0	1	0	0	0	0	0	0	0	0
263	Development of the first consensus genetic map of intermediate wheatgrass (Thinopyrum intermedium) using genotyping-by-sequencing	T. Kantarski , S. Larson , X. Zhang , L. DeHaan , J. Borevitz , J. Anderson , J. Poland	2016	Theoretical and Applied Genetics			1-14	10.1007/s00122-016-2799-7	Scopus																					Key message: Development of the first consensus genetic map of intermediate wheatgrass gives insight into the genome and tools for molecular breeding.Abstract: Intermediate wheatgrass (Thinopyrum intermedium) has been identified as a candidate for domestication and improvement as a perennial grain, forage, and biofuel crop and is actively being improved by several breeding programs. To accelerate…	0	0	1	0	0	0	0	0	0	0	0	0	0	1	0	0	0	0	0
264	Different ways to cut a cake: comparing expert-based and statistical typologies to target sustainable intensification technologies, a case study in Southern Ethiopia	D. Berre, F. Baudron, M. Kassie, P. Craufurd, S. Lopez-Ridaura	2016	Experimental Agriculture			1-17	10.1017/S0014479716000727	Scopus																					Understanding farm diversity is essential to delineate recommendation domains for new technologies, but diversity is a subjective concept, and can be described differently depending on the way it is perceived. Historically, new technologies have been targeted primarily based on agro-ecological conditions, largely ignoring socioeconomic conditions. Based on 273 farm households' surveys in Ethiopia…	0	0	0	0	0	1	0	0	0	0	0	0	0	0	0	1	0	0	0
265	Ecosystem services and adaptation for agriculture and food security: Analysis of two decades (1991-2011) of financing by the Global Environment Facility	M.I. Bakarr , J. Shrestha , C. Severin	2016	Future of Food: Journal on Food, Agriculture and Society		1	40-55		Scopus	Agrobiodiversity	Climate change adaptation	Ecosystem services	Sustainable intensification	Sustainable land management	Water resources management															Investing in global environmental and adaptation benefits in the context of agriculture and food security initiatives can play an important role in promoting sustainable intensification. This is a priority for the Global Environment Facility (GEF), created in 1992 with a mandate to serve as financial mechanism of several multilateral environmental agreements. To demonstrate the nature and extent …	0	0	1	0	0	0	0	0	0	0	0	0	0	0	0	0	0	0	0
266	Evaluating manual conservation agriculture systems in southern Africa	C. Thierfelder, R. Matemba-Mutasa, W. T. Bunderson, M. Mutenje, I. Nyagumbo and W. Mupangwa	2016	Agriculture, Ecosystems and Environment	222		112-124	10.1016/j.agee.2016.02.009	Both	Basin planting	Climate change adaptation	Dibble stick	Direct seeding	Environmental stability	Sustainable intensification															Future threats of climate variability and change and accelerated soil degradation in southern Africa have increased the need for more sustainable and "climate-smart" agriculture practices. Manual systems of conservation agriculture (CA) based on seeding into planting basins or direct seeding techniques have received increased attention over the last decade. However, a critical review of the pros …	1	0	0	0	0	1	0	0	0	0	1	0	0	0	0	0	0	0	0
267	Evaluation of tillage and crop establishment methods integrated with relay seeding of wheat and mungbean for sustainable intensification of cotton-wheat system in South Asia	R. Choudhary , P. Singh , H.S. Sidhu , D.P. Nandal ,H.S. Jat , Yadvinder-Singh,M.L. Jat	2016	Field Crops Research			31-41	10.1016/j.fcr.2016.08.011	Both	Conservation agriculture	Cotton-wheat system	Permanent beds	Relay seeding	Sustainable intensification																Intensive tillage-based conventional cotton-wheat system (CWS) entails high production costs and has low crop and water productivity thereby threatening its sustainability in the north-western India. Conservation agriculture (CA) based management practices such as conservation tillage, permanent raised beds and relay planting have the potential to improve sustainability, profitability, and water …	0	0	0	0	1	0	0	0	0	0	1	1	0	0	0	0	0	1	0
268	Ex-ante analysis of opportunities for the sustainable intensification of maize production in Mozambique	C. W. Roxburgh and D. Rodriguez	2016	Agricultural Systems	142		9-22	10.1016/j.agsy.2015.10.010	Both	Agronomy	APSIM	Climate risk	Nitrogen																	It has been suggested that during the first half of the 21st century food production will need to increase by 50-70% using nearly the same amount of land, and under increasing pressures of climate change, to meet the demand of an increasingly crowded world. The challenge is significant, though there are also opportunities, particularly in sub-Saharan Africa where productivity gaps are largest. He…	1	0	0	0	0	1	0	0	0	1	1	0	0	0	0	0	0	0	0
269	Exploring marginal and degraded lands for biomass and bioenergy production: An Indian scenario	S. A. Edrisi and P. C. Abhilash	2016	Renewable and Sustainable Energy Reviews	54		1537-1551	10.1016/j.rser.2015.10.050	Both	Bioenergy	Degraded lands	Marginal lands	Renewable energy	Sustainable utilization																Globally, the share of renewable energy is limited to 19% of the total energy consumption. Out of which, 9.3% is shared by traditional biomass. In India, the installed capacity of energy production from biomass is estimated as 12.8% of the total renewables. Although this scenario is at par with the global level, even this share of bioenergy production is not sufficient to meet the present and fut…	2	0	0	0	1	0	0	0	0	0	0	0	0	0	0	0	0	0	0
270	Factors associated with small-scale agricultural machinery adoption in Bangladesh: Census findings	K. A. Mottaleb, T. J. Krupnik and O. Erenstein	2016	Journal of Rural Studies	46		155-168	10.1016/j.jrurstud.2016.06.012	Both	Farm mechanization	Gender equity	Labour scarcity	Scale-appropriate machinery	South Asia	Sustainable intensification															There is strong advocacy for agricultural machinery appropriate for smallholder farmers in South Asia. Such 'scale-appropriate' machinery can increase returns to land and labour, although the still substantial capital investment required can preclude smallholder ownership. Increasing machinery demand has resulted in relatively well-developed markets for rental services for tillage, irrigation, an…	0	0	0	0	1	0	0	0	0	0	0	0	0	0	0	1	0	0	0
271	Farmers’ perceptions of climate change: identifying types	J. J. Hyland, D. L. Jones, K. A. Parkhill, A. P. Barnes and A. P. Williams	2016	Agriculture and Human Values	33	2	323-339	10.1007/s10460-015-9608-9	Both	Environmental impact	Farmer engagement	Livestock	Red meat	Sustainable intensification																Ambitious targets to reduce greenhouse gas (GHG) emissions from agriculture have been set by both national governments and their respective livestock sectors. We hypothesize that farmer self-identity influences their assessment of climate change and their willingness to implement measures which address the issue. Perceptions of climate change were determined from 286 beef/sheep farmers and evalua…	1	0	1	0	0	0	0	0	0	0	0	0	0	0	0	0	0	0	0
272	Farmers’ strategies as building block for rethinking sustainable intensification	D. Suhardiman, M. Giordano, L. Leebouapao and O. Keovilignavong	2016	Agriculture and Human Values	33	3	563-574	10.1007/s10460-015-9638-3	Both	Agricultural groundwater use	Farming strategies	Laos	Rice intensification																	Agricultural intensification, now commonly referred to as sustainable intensification, is presented in development discourse as a key means to simultaneously improve food security and reduce rural poverty without harming the environment. Taking a village in Laos as a case study, we show how government agencies and farmers could perceive the idea of agricultural intensification differently. The st…	0	0	0	0	1	0	0	0	0	0	0	0	0	0	0	0	0	1	0
273	Feeding 11 billion on 0.5 billion hectare of area under cereal crops	R. Lal	2016	Food and Energy Security		4	239-251	10.1002/fes3.99	Both	Global cereal yield	Global population	Per capita cropland area	Soil health	Sustainable intensification																Despite impressive increase in global grain production since 1960s, there are 795 million food-insecure and ~2 billion people prone to malnutrition. Further, global population of 7.4 billion in 2016 is projected to increase to 9.7 billion by 2050, with almost all increase occurring in developing countries. Thus, it is recommended that global food production be increased by 60 to 70% between 2005 …	0	0	1	0	0	0	0	0	0	1	0	0	0	0	0	1	0	0	0
274	Fertilizers, hybrids, and the sustainable intensification of maize systems in the rainfed mid-hills of Nepal	K.P. Devkota, A.J. McDonald, L. Khadka , A. Khadka , G. Paudel ,M. Devkota	2016	European Journal of Agronomy			154-167	10.1016/j.eja.2016.08.003	Both	Domain-specific recommendation	Precision nutrient management	Sustainable intensification	Yield gap																	In the rainfed mid-hill region of Nepal, most fields receive 2–3 t ha−1 of organic compost application every year. Despite efficient recovery and use of organics in the mixed crop-animal systems that predominant in the mid-hills, depleted soil fertility is widely understood to be a significant constraint to crop productivity, with most farmers achieving maize grain yields below 2 t ha−1. Increase…	0	0	0	0	1	0	0	0	0	1	0	0	0	1	0	0	1	0	0
275	Food production, ecosystem services and biodiversity: We can't have it all everywhere	A.R. Holt ,A. Alix , A. Thompson , L. Maltby	2016	Science of the Total Environment			1422-1429	10.1016/j.scitotenv.2016.07.139	Both	Arable	Biodiversity conservation	Ecosystem services	Food security	Multifunctional landscapes	Pesticides															Debate about how sustainable intensification and multifunctionality might be implemented continues, but there remains little understanding as to what extent they are achievable in arable landscapes. Policies that influence agronomic decisions are rarely made with an appreciation of the trade-offs that exist between food production, biodiversity conservation and ecosystem service provision. We pre…	0	0	0	1	0	0	0	0	0	0	0	0	0	0	0	0	0	0	0
276	GHG emissions and other environmental impacts of indirect land use change mitigation	S.J. Gerssen-Gondelach , B. Wicke , A.P.C. Faaij	2016	GCB Bioenergy				10.1111/gcbb.12394	Scopus	Agricultural intensification	Agriculture	Bioenergy	Environmental impact assessment	GHG emissions	Indirect land use change mitigation and prevention															The implementation of measures to increase productivity and resource efficiency in food and bioenergy chains as well as to more sustainably manage land use can significantly increase the biofuel production potential while limiting the risk of causing indirect land use change (ILUC). However, the application of these measures may influence the greenhouse gas (GHG) balance and other environmental i…	0	0	0	1	0	0	0	0	0	0	0	0	0	0	0	0	0	0	0
277	Global change pressures on soils from land use and management	P. Smith, J. I. House, M. Bustamante, J. Sobocká, R. Harper, G. Pan, P. C. West, J. M. Clark, T. Adhya, C. Rumpel, K. Paustian, P. Kuikman, M. F. Cotrufo, J. A. Elliott, R. McDowell, R. I. Griffiths, S. Asakawa, A. Bondeau, A. K. Jain, J. Meersmans and T. A. M. Pugh	2016	Global Change Biology	22	3	1008-1028	10.1111/gcb.13068	Both	Heavy metal deposition	Land-use change	Land-use intensity	Nitrogen deposition	Soil	Sulphur deposition															Soils are subject to varying degrees of direct or indirect human disturbance, constituting a major global change driver. Factoring out natural from direct and indirect human influence is not always straightforward, but some human activities have clear impacts. These include land-use change, land management and land degradation (erosion, compaction, sealing and salinization). The intensity of land…	5	1	1	0	0	0	0	0	0	0	0	0	0	0	0	0	0	0	0
278	Heterogeneous preferences and the effects of incentives in promoting conservation agriculture in Malawi	P. S. Ward, A. R. Bell, G. M. Parkhurst, K. Droppelmann and L. Mapemba	2016	Agriculture, Ecosystems and Environment	222		67-79	10.1016/j.agee.2016.02.005	Both	Conservation agriculture	Discrete choice experiments	Malawi	Technology adoption																	There is a great deal of interest in increasing food security through the sustainable intensification of food production in developing countries around the world. One such approach is through Conservation Agriculture (CA), which improves soil quality through a suite of farming practices that reduce soil disturbance, increase soil cover through retained crop residues, and increase crop diversifica…	1	0	0	0	0	1	0	0	0	0	1	1	0	0	0	0	0	0	0
279	High impact grazing as a management tool to optimize biomass growth in northern Argentinean grassland	D. B. Kurtz, F. Asch, M. Giese, C. Hülsebusch, M. C. Goldfarb and J. F. Casco	2016	Ecological Indicators	63		100-109	10.1016/j.ecolind.2015.10.065	Both	Cattle	Grazing management	Herd effect	Standing dead biomass	Trampling																Grasslands are the main source of feed for cattle in Argentina. Standing dead biomass accumulation threatens efficient resource use. The effect and timing of high impact grazing by cattle as a management tool to remove excess standing dead biomass was studied in grasslands of North Eastern Argentina. High impact grazing (HIG) was introduced monthly on adjacent paddocks over the course of the year…	1	0	0	0	0	0	1	0	0	0	0	0	0	0	1	0	0	0	0
280	How do we cultivate in England? Tillage practices in crop production systems	T. J. Townsend, S. J. Ramsden and P. Wilson	2016	Soil Use and Management	32	1	106-117	10.1111/sum.12241	Both	Agriculture	Arable	Cultivation	Soil management	Soil policy	Tillage															Reducing tillage intensity offers the possibility of moving towards sustainable intensification objectives. Reduced tillage (RT) practices, where the plough is not used, can provide a number of environmental and financial benefits, particularly for soil erosion control. Based on 2010 harvest year data from the nationally stratified Farm Business Survey and drawing on a sub-sample of 249 English a…	1	1	0	1	0	0	0	0	0	0	0	1	0	0	0	0	0	0	0
281	How to feed the world sustainably: an overview of the discourse on agroecology and sustainable intensification	B. Bernard and A. Lux	2016	Regional Environmental Change			1-12	10.1007/s10113-016-1027-y	Scopus	Agroecology	Discourse field analysis	Food security	Food sovereignty	Sustainable intensification																In order to combat hunger and feed a growing world population, adapt to climate change and reduce environmental impacts of unsustainable farming practices, the need for a paradigm shift in agriculture has increasingly been expressed over the past decades. Different approaches are widely discussed which often leads to controversial debates among actors from governments, science, international orga…	0	0	1	0	0	0	0	0	0	0	0	0	0	0	0	0	0	0	0
282	Impact of irrigation, nitrogen fertilization, and spatial management on maize	K. Han , X. Han , D.J. Curtis , P.J.A. Kleinman , D. Wang , L. Wang	2016	Agronomy Journal		5	1794-1804	10.2134/agronj2015.0551	Both																					Improving water and Nuse efficiency is essential to the sustainable intensification of irrigated agriculture, providing both crop production and environmental benefits. Partial rootzone irrigation has emerged as one of the most promising forms of deficit irrigation, irrigating only one side of the root zone during an irrigation event while keeping the other side dry. By alternating partial root-z…	0	0	0	0	1	0	0	0	0	0	0	0	0	0	0	0	1	1	0
283	Improving China’s food and environmental security with conservation agriculture†	H. Li, J. He, Z. P. Bharucha, R. Lal and J. Pretty	2016	International Journal of Agricultural Sustainability	14	4	377-391	10.1080/14735903.2016.1170330	Both	Agricultural sustainability	China	Conservation agriculture	Sustainable intensification																	China has achieved impressive increases in agricultural output in recent decades. Yet, past approaches centred on a growing use of fertilizers, pesticides, fuel and water are not likely to achieve the required 30–50% additional increases in food production by mid-century. We show that efficiencies of production are falling and the costs of environmental harm are increasing. Agricultural innovatio…	0	0	0	0	1	0	0	0	0	0	0	1	0	0	0	0	0	0	0
284	Improving livestock production efficiencies presents a major opportunity to reduce sectoral greenhouse gas emissions	J. J. Hyland, D. Styles, D. L. Jones and A. P. Williams	2016	Agricultural Systems	147		123-131	10.1016/j.agsy.2016.06.006	Both	Environmental impact	Grassland	Lifecycle assessment	Meat	Resource efficiency	Sustainable intensification															The livestock sector is under considerable pressure to reduce greenhouse gas (GHG) emissions. Repeated measurements of emissions over multiple years will indicate whether the industry is on course to successfully meet emission reduction targets. Furthermore, repeated analyses of individual farm emissions over different timeframes allow for a more representative measure of the carbon footprint (CF…	0	0	0	1	0	0	0	0	0	0	0	0	0	0	0	0	0	0	0
285	Increased stocking rate and associated strategic dry-off decision rules reduced the amount of nitrate-N leached under grazing	J. R. Roche, S. F. Ledgard, M. S. Sprosen, S. B. Lindsey, J. W. Penno, B. Horan and K. A. Macdonald	2016	Journal of Dairy Science	99	7	5916-5925	10.3168/jds.2016-11024	Both	Comparative stocking rate	Environmental sustainability	Productivity																		The effect of intensive agricultural systems on the environment is of increasing global concern, and recent review articles have highlighted the need for sustainable intensification of food production. In grazing dairy systems, the leaching of nitrate-N (NO3-N) to groundwater is a primary environmental concern. A herd-level factor considered by many to be a key contributor to the amount of NO3-N …	0	0	1	0	0	0	0	0	0	0	0	0	0	0	1	0	0	0	0
286	Increasing beef production could lower greenhouse gas emissions in Brazil if decoupled from deforestation	R. De Oliveira Silva, L. G. Barioni, J. A. J. Hall, M. Folegatti Matsuura, T. Zanett Albertini, F. A. Fernandes and D. Moran	2016	Nature Climate Change	6	5	493-497	10.1038/nclimate2916	Both																					Recent debate about agricultural greenhouse gas emissions mitigation highlights trade-offs inherent in the way we produce and consume food, with increasing scrutiny on emissions-intensive livestock products. Although most research has focused on mitigation through improved productivity, systemic interactions resulting from reduced beef production at the regional level are still unexplored. A deta…	1	0	0	0	0	0	1	0	0	0	0	0	0	0	0	0	0	0	0
287	Innovation to overcome subsistence agriculture on family farms in developing countries: The role of The Catholic Church	G. Bertoni , P. Grossi , M. Fiorani , A. Ndereyimana , A. Minardi , C. Ganimede , V. Tabaglio	2016	Rivista Internazionale di Scienze Sociali		2	199-211		Scopus	Family farming	Food security	Innovation	Subsistence agriculture	Sustainable intensification																In poor countries agriculture is practiced for mere subsistence occupying 70-80% of population; then, families have too small amounts of proper foodstuff to avoid malnutrition and to rise their income. Except for emergency, the problem cannot be solved with bringing food from abroad, but it requires a local agricultural development including: increasing of crop productivity, improvement of food p…	0	0	1	0	0	0	0	0	0	0	0	0	0	0	0	0	0	0	0
288	Insights into the role of seaweed Kappaphycus alvarezii sap towards phytohormone signalling and regulating defence responsive genes in Lycopersicon esculentum	P. Agarwal , K. Patel , A.K. Das , A. Ghosh	2016	Journal of Applied Phycology		4	2529-2537	10.1007/s10811-015-0784-1	Both	Defence-related genes	Kappaphycus alvarezii	Phytohormones	Real-time PCR	Rhodophyta																Seaweeds, an integral part of marine coastal environment, are an important food, industrial raw materials and biostimulants for crop growth due to the presence of a number of plant growth stimulants. The sap of an economically important seaweed Kappaphycus alvarezii (K-sap) is gaining momentum for sustainable intensification of agricultural productivity. In the present study, the phytohormone lev…	2	0	0	0	1	0	0	0	0	0	0	0	0	1	0	0	1	0	1
289	Integrated crop water management might sustainably halve the global food gap	J. Jägermeyr, D. Gerten, S. Schaphoff, J. Heinke, W. Lucht and J. Rockström	2016	Environmental Research Letters	11	2		10.1088/1748-9326/11/2/025002	Both	Climate change adaptation	Conservation agriculture	Food security	Irrigation efficiency	Sustainable intensification	Water harvesting	Yield gap														As planetary boundaries are rapidly being approached, humanity has little room for additional expansion and conventional intensification of agriculture, while a growing world population further spreads the food gap. Ample evidence exists that improved on-farm water management can close water-related yield gaps to a considerable degree, but its global significance remains unclear. In this modeling…	1	1	1	0	0	0	0	0	0	0	0	0	0	0	0	0	0	1	0
290	Integrated soil fertility management: from concept to practice in Eastern DR Congo	I. Lambrecht, B. Vanlauwe and M. Maertens	2016	International Journal of Agricultural Sustainability	14	1	100-118	10.1080/14735903.2015.1026047	Both	Application patterns	Complementary agricultural technologies	Eastern DR Congo	Integrated soil fertility management	Sub-Saharan Africa	Sustainable intensification															Many paradigms on sustainable agricultural intensification promote a combination of different agricultural technologies. Whether such a paradigm survives in practice depends on how farmers combine these technologies on their fields. We focus on integrated soil fertility management (ISFM) and investigate how the concept is put into practice in South-Kivu, Eastern DR Congo. ISFM includes the use of…	1	1	0	0	0	1	0	0	0	0	1	0	1	1	0	0	1	0	0
291	Intensification pathway for improvement of smallholder cassava production systems in southern Côte d'Ivoire	J. B. G. Gnahoua, D. J. B. Ettien, B. N'ZuÉ, C. Ebah, B. KonÉ, S. De Neve and P. Boeckx	2016	Experimental Agriculture			1-15	10.1017/S0014479716000041	Scopus																					In order to intensify cassava production in southern Côte d'Ivoire, multiple farmers’ field trials were carried out in two important cassava-producing areas (Dabou and Bingerville). The effectiveness of an Integrated Soil Fertility Management (ISFM) approach as intensification pathway was evaluated for poor sandy soils. Overall, ISFM-based systems outperformed the local cultivation system. The av…	0	0	0	0	0	1	0	0	0	0	0	0	0	0	0	0	0	0	0
292	Is it time for a socio-ecological revolution in agriculture?	Norton, LR	2016	Agriculture Ecosystems & Environment	235		13-16	10.1016/j.agee.2016.10.007	WOS	Agriculture	Agri-business	Ecology	Ecosystem services	Natural resources	Society															Sustainable intensification is touted as the future for agricultural land management in a world demanding greater food production. Agricultural practices remain primarily driven by the 'intensification' and not the 'sustainable' agenda. To turn this around requires clear evidence from ecologists about the nature of farming systems, the fundamental underpinning role of natural resources and ecolog…	1		1	0	0	0	0	0	0	0	0	0	0	0	0	0	0	0	0
293	Land sharing vs. land sparing in the dry Caribbean lowlands: A dung beetles' perspective	S. Montoya-Molina, C. Giraldo-Echeverri, J. Montoya-Lerma, J. Chará, F. Escobar and Z. Calle	2016	Applied Soil Ecology	98		204-212	10.1016/j.apsoil.2015.10.017	Both	Conservation	Diversity	Scarabaeinae	Silvopastoral systems	Sustainable intensification																Extensive cattle ranching is considered to be one of the major causes of environmental degradation particularly in tropical dry forest, one of the most threatened ecosystems worldwide. The transformation of extensive treeless pastures into intensive silvopastoral systems combining pastures, fodder shrubs, and trees has been promoted to rehabilitate degraded lands. This study was conducted to expl…	0	0	0	0	0	0	1	0	0	0	1	0	0	0	0	0	0	0	0
294	Land use, yield and quality changes of minor field crops: Is there superseded potential to be reinvented in Northern Europe?	P. Peltonen-Sainio , L. Jauhiainen , H. Lehtonen	2016	PLoS ONE		11		10.1371/journal.pone.0166403	Both																					Diversification of agriculture was one of the strengthened aims of the greening payment of European Agricultural Policy (CAP) as diversification provides numerous ecosystems services compared to cereal-intensive crop rotations. This study focuses on current minor crops in Finland that have potential for expanded production and considers changes in their cropping areas, yield trends, breeding gain…	0	0	0	1	0	0	0	0	0	0	1	0	1	1	0	0	0	0	0
295	Land-use policies and corporate investments in agriculture in the Gran Chaco and Chiquitano	Y. Le Polain De Waroux, R. D. Garrett, R. Heilmayr and E. F. Lambin	2016	Proceedings of the National Academy of Sciences of the United States of America	113	15	4021-4026	10.1073/pnas.1602646113	Both	Cattle	Land-use change	Leakage	Pollution haven	Soy																Growing demand for agricultural commodities is causing the expansion of agricultural frontiers onto native vegetation worldwide. Agribusiness companies linking these frontiers to distant spaces of consumption through global commodity chains increasingly make zero-deforestation pledges. However, production and land conversion are often carried out by less-visible local and regional actors that are…	2	0	0	0	0	0	1	0	0	0	0	0	0	0	0	0	0	0	0
296	Living within their means: Reallocation of farm resources can help smallholder farmers improve crop yields and soil fertility	L. Rusinamhodzi, S. Dahlin and M. Corbeels	2016	Agriculture, Ecosystems and Environment	216		125-136	10.1016/j.agee.2015.09.033	Both	Farm typologies	Intensification	Limited resources	Maize-legume intercropping	Nutrient inputs	Weed pressure															Slash and burn agriculture is no longer feasible due to the rising population pressure and a dwindling resource base. Crop production intensification is required to produce more food per unit area of land, while rebuilding soil fertility. We explored the impact of reallocation of limited resources on crop productivity across farms of different resource endowment in central Mozambique. The results…	1	0	0	0	0	1	0	0	0	0	0	0	0	0	0	0	1	1	0
297	Long term effect of conservation agriculture in maize rotations on total organic carbon, physical and biological properties of a sandy loam soil in north-western Indo-Gangetic Plains	C. M. Parihar, M. R. Yadav, S. L. Jat, A. K. Singh, B. Kumar, S. Pradhan, D. Chakraborty, M. L. Jat, R. K. Jat, Y. S. Saharawat and O. P. Yadav	2016	Soil and Tillage Research	161		116-128	10.1016/j.still.2016.04.001	Both	Diversified crop rotations	Enzymatic activity	Indo-Gangetic Plains	Organic carbon	Soil physical properties	Tillage practices															Maize-based crop rotations are advocated as alternate to rice-based systems in South Asia due to better suitability for diverse ecologies, higher yields with less water use and more palatable maize fodder compared to rice, and increased demand of maize from piggery and poultry industries. Alternate tillage and crop establishment practices are important management strategies for tackling the issue…	1	0	0	0	1	0	0	0	0	0	0	1	0	0	0	0	0	0	0
298	Long-term nutrient fertilization and the carbon balance of permanent grassland: Any evidence for sustainable intensification?	D.A. Fornar , E.-A. Wasson , P. Christie , C.J. Watson	2016	Biogeosciences		17	4975-4984	10.5194/bg-13-4975-2016	Both																					Sustainable grassland intensification aims to increase plant yields while maintaining the ability of soil to act as a sink rather than sources of atmospheric CO2. High biomass yields from managed grasslands, however, can be only maintained through long-term nutrient fertilization, which can significantly affect soil carbon (C) storage and cycling. Key questions remain about (1) how long-term inor…	0	0	0	1	0	0	0	0	0	0	0	0	0	0	0	0	1	0	0
299	Maize yield effects of conservation agriculture based maize–legume cropping systems in contrasting agro-ecologies of Malawi and Mozambique	I. Nyagumbo, S. Mkuhlani, C. Pisa, D. Kamalongo, D. Dias and M. Mekuria	2016	Nutrient Cycling in Agroecosystems	105	3	275-290	10.1007/s10705-015-9733-2	Both	CA basins	Crop establishment	Crop rotation	Direct seeding	Herbicide	Intercropping	Legumes														Sustainable intensification cropping systems involving improved maize and legume seeds and conservation agriculture (CA) are potential avenues towards improved productivity. This study evaluated CA based cropping systems effects on maize yields with respect to herbicide use, crop establishment techniques and legume rotations in four contrasting agro-ecologies of Malawi and Mozambique from 2010/11…	0	0	0	0	0	1	0	0	0	0	1	0	1	0	0	0	0	0	0
300	Mapping agriculture's impact by combining farm management handbooks, life-cycle assessment and search engine science	J. Navarro, B. A. Bryan, O. Marinoni, S. Eady and A. Halog	2016	Environmental Modelling and Software	80		54-65	10.1016/j.envsoft.2016.02.020	Both	Agricultural knowledge systems	Farm management handbooks	Information retrieval	Life-cycle inventories	Spatial modelling	Sustainable intensification															Despite great advancements in recent years, the availability of detailed and regionalised farm practice data at national scale remains an obstacle for spatially-detailed research on sustainable intensification. Parsing and information retrieval techniques were applied to 385 farm management handbooks to estimate farm practices (use of fertilisers, pesticides, water, fuel) of 72 commodities grown …	1	0	0	1	0	0	0	0	0	0	0	0	0	0	0	0	0	0	0
301	Mapping and analysing cropland use intensity from a NPP perspective	M. Niedertscheider, T. Kastner, T. Fetzel, H. Haberl, C. Kroisleitner, C. Plutzar and K. H. Erb	2016	Environmental Research Letters	11	1		10.1088/1748-9326/11/1/014008	Both	Biomass	Cropland	Global	Land use intensity	Net primary production	Nitrogen	NPP														Meeting expected surges in global biomass demand while protecting pristine ecosystems likely requires intensification of current croplands. Yet many uncertainties relate to the potentials for cropland intensification, mainly because conceptualizing and measuring land use intensity is intricate, particularly at the global scale. We present a spatially explicit analysis of global cropland use inten…	1	0	1	0	0	0	0	0	0	0	0	0	0	0	0	0	1	1	0
302	Mapping cropland-use intensity across Europe using MODIS NDVI time series	S. Estel, T. Kuemmerle, C. Levers, M. Baumann and P. Hostert	2016	Environmental Research Letters	11	2		10.1088/1748-9326/11/2/024015	Both	Crop duration ratio	Cropping frequency	Europe	Fallow cycles	Land-use intensity	Multi-cropping	Self-organizing maps														Global agricultural production will likely need to increase in the future due to population growth, changing diets, and the rising importance of bioenergy. Intensifying already existing cropland is often considered more sustainable than converting more natural areas. Unfortunately, our understanding of cropping patterns and intensity is weak, especially at broad geographic scales. We characterize…	3	0	0	1	0	0	0	0	0	0	0	0	0	0	0	0	0	0	0
303	Mapping rice-fallow cropland areas for short-season grain legumes intensification in South Asia using MODIS 250 m time-series data	M. K. Gumma, P. S. Thenkabail, P. Teluguntla, M. N. Rao, I. A. Mohammed and A. M. Whitbread	2016	International Journal of Digital Earth			1-23	10.1080/17538947.2016.1168489	Both	Cropland fallow	Croplands	Grain legumes	Intensification,	Potential cropland areas	Remote sensing	Rice-fallow	Seasonal rice mapping	Double-cropping	Ground survey data	South Asia	Spectral matching techniques									The goal of this study was to map rainfed and irrigated rice-fallow cropland areas across South Asia, using MODIS 250 m time-series data and identify where the farming system may be intensified by the inclusion of a short-season crop during the fallow period. Rice-fallow cropland areas are those areas where rice is grown during the kharif growing season (June–October), followed by a fallow during…	0	0	0	0	1	0	0	0	0	0	1	0	0	0	0	0	0	0	0
304	Measuring progress in agricultural sustainability to support policy-making	E. Jane Dillon, T. Hennessy, C. Buckley, T. Donnellan, K. Hanrahan, B. Moran and M. Ryan	2016	International Journal of Agricultural Sustainability	14	1	31-44	10.1080/14735903.2015.1012413	Both	Dairy quota removal	Sustainability indicators	Sustainable intensification																		The concept of sustainability is one of the forefront issues in discussions of the challenges facing global agriculture, given the mounting pressure to increase food production in both socially responsible and environmentally friendly ways. From the perspective of Irish agriculture, sustainable intensification is of particular relevance, given ambitious targets to increase milk production in the …	0	0	0	1	0	0	0	0	0	0	0	0	0	0	0	0	1	0	0
305	Meeting future food demand with current agricultural resources	K. F. Davis, J. A. Gephart, K. A. Emery, A. M. Leach, J. N. Galloway and P. D'Odorico	2016	Global Environmental Change	39		125-132	10.1016/j.gloenvcha.2016.05.004	Both	Dietary change	Food revolution	Footprint	Future food demand	Sustainable intensification																Meeting the food needs of the growing and increasingly affluent human population with the planet's limited resources is a major challenge of our time. Seen as the preferred approach to global food security issues, 'sustainable intensification' is the enhancement of crop yields while minimizing environmental impacts and preserving the ability of future generations to use the land. It is still uncl…	0	0	1	0	0	0	0	0	0	0	0	0	0	0	0	0	0	0	0
306	Molecular Breeding for Improved Second Generation Bioenergy Crops	M. R. Allwright and G. Taylor	2016	Trends in Plant Science	21	1	43-54	10.1016/j.tplants.2015.10.002	Both	DNA technologies	Miscanthus	Next generation sequencing	Poplar	Switchgrass	Willow															There is increasing urgency to develop and deploy sustainable sources of energy to reduce our global dependency on finite, high-carbon fossil fuels. Lignocellulosic feedstocks, used in power and liquid fuel generation, are valuable sources of non-food plant biomass. They are cultivated with minimal inputs on marginal or degraded lands to prevent competition with arable agriculture and offer signi…	1	0	1	0	0	0	0	0	0	0	0	0	0	1	0	0	0	0	0
307	Negative global phosphorus budgets challenge sustainable intensification of grasslands	S. Z. Sattari, A. F. Bouwman, R. Martinez Rodríguez, A. H. W. Beusen and M. K. Van Ittersum	2016	Nature Communications	7			10.1038/ncomms10696	Both																					Grasslands provide grass and fodder to sustain the growing need for ruminant meat and milk. Soil nutrients in grasslands are removed through withdrawal in these livestock products and through animal manure that originates from grasslands and is spread in croplands. This leads to loss of soil fertility, because globally most grasslands receive no mineral fertilizer. Here we show that phosphorus (P…	1	0	1	0	0	0	0	0	0	0	0	0	0	0	0	0	1	0	0
308	Nitrogen dynamics and nitrous oxide emissions in a long-term trial on integrated soil fertility management in Western Kenya	R. Sommer, J. Mukalama, J. Kihara, S. Koala, L. Winowiecki and D. Bossio	2016	Nutrient Cycling in Agroecosystems	105	3	229-248	10.1007/s10705-015-9693-6	Both	CropSyst	Eco-efficiency	Greenhouse gas emissions	IPCC Tier 1	ISFM	Long-term trials	Modeling	Sustainable intensification													Integrated soil fertility management (ISFM) is a concept that includes the management of organic matter in smallholder farming systems for sustainable intensification. To determine whether ISFM is also eco-efficient, we measured and simulated nitrogen (N)-dynamics and nitrous oxide (N2O) emissions in an ISFM long-term maize trial in Western Kenya. The total annual N-balance averaged over 10.5 yea…	0	0	0	0	0	1	0	0	0	0	0	0	0	0	0	0	0	0	0
309	Nutritional status of children 0-59 months in selected intervention communities in northern Ghana from the africa RISING project in 2012	M. Glover-Amengor, I. Agbemafle, L. L. Hagan, F. P. Mboom, G. Gamor, A. Larbi and I. Hoeschle-Zeledon	2016	Archives of Public Health	74	1		10.1186/s13690-016-0124-1	Scopus	Africa RISING	Children	Northern ghana	Stunting	Underweight	Wasting															Background: Poor nutritional status during childhood and its long-term impact on economic growth and wellbeing is well known. This study assessed the nutritional status of children in selected communities in northern Ghana, to serve as baseline data for the Africa Research in Sustainable Intensification for the Next Generation (Africa RISING) project that sought to improve farm-household nutritio…	0	0	0	0	0	1	0	0	0	0	0	0	0	0	0	0	0	0	0
310	On-farm resources and renewable energy in broiler chicken production: Brinson farms case study	D. M. Miles, J. W. Logan, S. Arora and J. N. Jenkins	2016	International Journal of Poultry Science	15	2	41-47		Scopus	Anaerobic digester	Broiler	Compost	Litter	Renewable energy																Agriculture faces sustainable intensification to meet escalating food demands in an environmentally friendly way while still allowing farmers to compete economically. Relative to meat consumption, chicken is the most popular choice in the United States. This manuscript describes a commercial broiler farm that implemented renewable energy strategies to utilize litter and community wastes while red…	0	0	0	0	0	0	0	1	0	0	0	0	0	0	0	0	0	0	0
311	Pathways to sustainable intensification through crop water management	G.K. MacDonald , P. D'Odorico , D.A. Seekell	2016	Environmental Research Letters		9		10.1088/1748-9326/11/9/091001	Both	Food security	Food trade	Irrigation	Virtual water	Water managment																How much could farm water management interventions increase global crop production? This is the central question posed in a global modelling study by Jägermeyr et al (2016 Environ. Res. Lett. 11 025002). They define the biophysical realm of possibility for future gains in crop production related to agricultural water practices - enhancing water availability to crops and expanding irrigation by re…	0	0	1	0	0	0	0	0	0	0	0	0	0	0	0	0	0	1	0
312	Patterns of land use, extensification, and intensification of Brazilian agriculture	L. C. P. Dias, F. M. Pimenta, A. B. Santos, M. H. Costa and R. J. Ladle	2016	Global Change Biology	22	8	2887-2903	10.1111/gcb.13314	Both	Brazilian agriculture	Extensification	Intensification	Land use change	Sustainable agriculture																Sustainable intensification of agriculture is one of the main strategies to provide global food security. However, its implementation raises enormous political, technological, and social challenges. Meeting these challenges will require, among other things, accurate information on the spatial and temporal patterns of agricultural land use and yield. Here, we investigate historical patterns of agr…	1	0	0	0	0	0	1	0	0	0	0	0	0	0	0	0	0	0	0
313	Peasant agroecological systems as new frontiers of exploitation?	A.C. de la Vega-Leinert, P. Clausing	2016	Environment and Society: Advances in Research		1	50-70	10.3167/ares.2016.070104	Scopus	Agricultural intensification	Agroecology	Corporate conservation regime	Food security	Food sovereignty	Green economy	Neoliberal conservation														In view of the Aichi international policy targets to expand areas under conservation, we analyze to what extent conservation has become an inherent element of extraction. We scrutinize the Land Sparing versus Land Sharing debate by explicitly incorporating environmental justice issues of access to land an d natural resources. We contend that dominant conservation regimes, embedded within Land Spa…	0	0	1	0	0	0	0	0	0	0	0	0	0	0	0	0	0	0	0
314	Phosphorus use efficiency of improved faba bean (Vicia faba) varieties in low-input agro-ecosystems	A. Nebiyu, J. Diels and P. Boeckx	2016	Journal of Plant Nutrition and Soil Science	179	3	347-354	10.1002/jpln.201500488	Both	Agro-ecosystems	Biomass	P acquisition	P utilization																	The use of phosphorus (P)-efficient legumes is a prerequisite for sustainable intensification of low-input agro-ecosystems. A study was undertaken in a farmer's field in the tropical highlands of Ethiopia to assess the agronomic performance, P acquisition efficiency (PAE), and P utilization efficiency (PUE) of six improved faba bean varieties (Vicia faba L. var. CS-20DK, Degaga, Gebelcho, Moti, O…	0	0	0	0	0	1	0	0	0	0	1	0	0	0	0	0	0	0	0
315	Population growth and other factors affecting land-use and land-cover changes in north-eastern Wollega, Ethiopia	A.A. Urgesa , A. Abegaz , A.L. Bahir , D.L. Antille	2016	Tropical Agriculture		4	298-311		Scopus	Cropland expansion	Deforestation	Environmental protection	Resource use efficiency	Soil conservation																This study investigated the influence of population growth on land-use/land-cover changes observed in north-eastern Wollega, Ethiopia between 1972 and 2005. A knowledge-base that will support sound and informed decision-making on sustainable resource management is provided. The changes in land-use/land-cover observed in this region are linked to rainfall and availability of arable land. These two…	0	0	0	0	0	1	0	0	0	0	0	0	0	0	0	0	0	0	0
316	Potential and limits of land and soil for sustainable intensification of European agriculture	J. Schiefer, G. J. Lair and W. E. H. Blum	2016	Agriculture, Ecosystems and Environment	230		283-293	10.1016/j.agee.2016.06.021	Both	Environmental protection	Food security	LUCAS	Soil indicators	Soil performance	Soil resilience															Population and consumption growth causes a 50% greater demand for food and fiber in the next 35 years. This causes increasing pressure on agricultural production often accompanied by an increasingly degraded environment. To overcome this problem, the concept of “sustainable intensification” (SI) was introduced. The concept recognizes the need to simultaneously increase agricultural productivity a…	0	0	0	1	0	0	0	0	0	0	0	0	0	0	0	0	0	0	0
317	Progress and Challenges in Managing our Catchments Effectively	Daly, D; Archbold, M; Deakin, J	2016	Biology and Environment-Proceedings of the Royal Irish Academy	116B	3	157-166	10.3318/BIOE.2016.16	WOS																					Effective implementation of the integrated catchment management approach, catchment characterisation and suitable catchment management strategies and measures are the means of ensuring protection of satisfactory water resources and improvement of unsatisfactory water resources, and achievement of Water Framework Directive requirements. Lessons have been learned from the first cycle River Basin Ma…	0		0	1	0	0	0	0	0	0	0	0	0	0	0	0	0	0	0
318	Prospects for yield improvement in the Australian wheat industry: a perspective	Robertson, M; Kirkegaard, J; Rebetzke, G; Llewellyn, R; Wark, T	2016	Food and Energy Security	5	2	107-122	10.1002/fes3.81	WOS	Agronomy	breeding	cultivar	food security	productivity	soil	sustainable intensification	wheat	yield												For the Australian grains industry, recent progress in wheat yield (the dominant crop) due to genetic improvement and advances in agronomy is assessed, and we propose some of the emerging technologies that are likely to contribute to yield gain in the medium (10-20 years) term. Advances in yield will be underpinned by new genetics tailored to agronomic technologies with progress in water-limited …	2		0	0	0	0	0	0	1	0	0	0	1	1	0	1	0	0	0
319	Quantifying ambivalence towards sustainable intensification: an exploration of the UK public’s values	A. P. Barnes, A. Lucas and G. Maio	2016	food security	8	3	609-619	10.1007/s12571-016-0565-y	Both	Ambivalence	Ordinal logisitic regression	Sustainable intensification																		Sustainable intensification (SI) has been proposed as a solution to meeting the challenge of feeding a growing global population under increasing land pressure. This paper explores the level of ambivalence felt towards SI and towards experts promoting SI based solutions to meet food security. A web-based experiment was conducted with 600 respondents who had varying degrees of knowledge about food…	0	0	0	1	0	0	0	0	0	0	0	0	0	0	0	0	0	0	0
320	Redistribution of Direct Payments to Permanent Grasslands: Intended and Unintended Impacts [Redistribution des paiements directs en faveur des superficies toujours en herbe : Incidences recherchées ou pas] [Umverteilung von Direktzahlungen zugunsten von Dauergrünlandbetrieben: Beabsichtigte und unbeabsichtigte Auswirkungen]	J. Hecht , S. Moakes , F. Offermann	2016	EuroChoices		3	25-32	10.1111/1746-692X.12099	Scopus																					Grasslands are an important landscape element in Europe. However, the grassland area has been reduced in the last 50 years. This article assesses potential impacts of a scenario that redistributes CAP direct payments to maintain or increase permanent grassland areas using a farm-level modelling approach in Germany, Wales and Switzerland. Our results indicate that a reallocation of support payment…	0	0	0	1	0	0	0	0	0	0	0	0	0	0	0	0	0	0	0
321	Relationships among multiple aspects of agriculture's environmental impact and productivity: a meta-analysis to guide sustainable agriculture	R. N. German, C. E. Thompson and T. G. Benton	2016	Biological Reviews				10.1111/brv.12251	Scopus	Correlation	Ecosystem services	Efficiency frontier	Food security	Sustainable agriculture	Sustainable intensification	Trade-offs														Given the pressures on land to produce ever more food, doing it 'sustainably' is growing in importance. However, 'sustainable agriculture' is complex to define, not least because agriculture impacts in many different ways and it is not clear how different aspects of sustainability may be in synergy or trade off against each other. We conducted a meta-analysis to assess the relationships between m…	1	0	1	0	0	0	0	0	0	0	0	1	0	0	0	0	0	0	0
322	Reuse of fish pond sediments as fertilizer for fodder grass production in Bangladesh: Potential for sustainable intensification and improved nutrition	M. M. Haque, B. Belton, M. M. Alam, A. G. Ahmed and M. R. Alam	2016	Agriculture, Ecosystems and Environment	216		226-236	10.1016/j.agee.2015.10.004	Both	Aquaculture	Bangladesh	Fodder	Para grass	Small-scale dairy farming	Sustainable intensification															Intensive aquaculture systems (e.g. pangasius farming) make important contributions to food security in developing countries, including Bangladesh, but are associated with a variety of negative environmental impacts, including the discharge of nutrient rich sediments into local ecosystems. The present study consists of laboratory based analysis of the nutrient content of pangasius pond sediments …	3	0	0	0	1	0	0	0	0	0	1	0	0	0	0	0	0	0	0
323	Root adaptations to soils with low fertility and aluminium toxicity	Rao, IM; Miles, JW; Beebe, SE; Horst, WJ	2016	Annals of Botany	118	4	593-605	10.1093/aob/mcw073	WOS	aluminium	breeding	interspecific hybridization	low soil fertility	nitrogen	nutrient acquisition	phosphorus	problem soils	root phenes	root physiology											Background Plants depend on their root systems to acquire the water and nutrients necessary for their survival in nature, and for their yield and nutritional quality in agriculture. Root systems are complex and a variety of root phenes have been identified as contributors to adaptation to soils with low fertility and aluminium (Al) toxicity. Phenotypic characterization of root adaptations to infe…	10		1	0	0	0	0	0	0	0	0	0	1	1	0	0	0	0	0
324	Smallholder farms and the potential for sustainable intensification	L.M. Mungai , S. Snapp , J.P. Messina , R. Chikowo , A. Smith , E. Anders , R.B. Richardson , G. Li	2016	Frontiers in Plant Science		42675		10.3389/fpls.2016.01720	Both	Agriculture	Integrated management	Malawi	Smallholder farmer	Sustainable intensification																The sustainable intensification of African agriculture is gaining momentum with the compelling need to increase food and agricultural production. In Southern Africa,smallholder farming systems are predominately maize-based and subject to erratic climatic conditions. Farmer crop and soil management decisions are influenced by a plethora of complex factors such as market access resource availabilit…	0	0	0	0	0	1	0	0	0	0	1	1	0	0	0	0	0	0	0
325	Soil microbial functionality in response to the inclusion of cover crop mixtures in agricultural systems	D. N. Chavarría, R. A. Verdenelli, E. J. Muñoz, C. Conforto, S. B. Restovich, A. E. Andriulo, J. M. Meriles and S. Vargas-Gil	2016	Spanish Journal of Agricultural Research	14	2		10.5424/sjar/2016142-8395	Both	Diversification	Enzymes	Microorganisms	Soil functionality	Sustainability																Agricultural systems where monoculture prevails are characterized by fertility losses and reduced contribution to ecosystem services. Including cover crops (CC) as part of an agricultural system is a promising choice in sustainable intensification of those demanding systems. We evaluated soil microbial functionality in cash crops in response to the inclusion of CC by analyzing soil microbial func…	0	0	0	0	0	0	1	0	0	0	1	0	0	0	0	0	0	0	0
326	Soil phosphorus compounds in integrated crop-livestock systems of subtropical Brazil	L. Deiss, A. de Moraes, J. Dieckow, A. J. Franzluebbers, L. C. Gatiboni, G. L. Sassaki and P. C. F. Carvalho	2016	Geoderma	274		88-96	10.1016/j.geoderma.2016.03.028	Both	Environmental quality	Food security	Global phosphorus security	Land-use	Mixed crop-livestock	Sustainable intensification															Soil phosphorus (P) utilization may be affected by agricultural complexity, in particular when combining annual crops and livestock grazing on the same land area and at overlapping times. Our objectives were to qualify and quantify soil organic and inorganic P compounds using sodium hydroxide-ethylenediaminetetraacetic acid (NaOH-EDTA) extraction and 31P nuclear magnetic resonance spectroscopy (3…	0	0	0	0	0	0	1	0	0	0	1	0	0	0	1	0	0	0	0
327	Spatio-temporal analysis of agricultural land-use intensity across the Western Siberian grain belt	I. Kühling, G. Broll and D. Trautz	2016	Science of the Total Environment	544		271-280	10.1016/j.scitotenv.2015.11.129	Both	Intensity index	Land-use change	Post-Soviet	Russia	Sustainable intensification	Sustainable land management															The Western Siberian grain belt covers 1. million. km2 in Asiatic Russia and is of global importance for agriculture. Massive land-use changes took place in that region after the dissolution of the Soviet Union and the collapse of the state farm system. Decreasing land-use intensity (LUI) in post-Soviet Western Siberia was observed on grassland due to declining livestock whilst on cropland trends…	4	0	0	0	1	0	0	0	0	0	0	0	0	0	0	0	0	0	0
328	Supporting better crop-livestock integration on small-scale West African farms: a simulation-based approach	A. W. Sempore, N. Andrieu, P. Y. Le Gal, H. B. Nacro and M. P. Sedogo	2016	Agroecology and Sustainable Food Systems	40	1	3-23	10.1080/21683565.2015.1089966	Both	Burkina Faso	Farm	Scenario	Simulation tool	Sustainable intensification																Integrating crop and livestock activities at the farm level is commonly proposed by research programs in sub-Saharan Africa as a way to sustainably improve farm productivity. This integration process requires farmers to change their knowledge, perceptions and practices to achieve sustainable intensification. This article presents a participatory support approach based on an analysis of farmers’ c…	0	0	0	0	0	1	0	0	0	0	1	0	0	0	1	0	0	0	0
329	Sustainability of rice intensification in Uruguay from 1993 to 2013	C. M. Pittelkow, G. Zorrilla, J. Terra, S. Riccetto, I. Macedo, C. Bonilla and A. Roel	2016	Global food security	9		10-18	10.1016/j.gfs.2016.05.003	Both	Carbon footprint	Eco-efficiency	Energy	Environmental impact	Nitrogen	Resource-use efficiency															Despite increasing calls for the sustainable intensification (SI) of agriculture, environmental impacts associated with historical patterns of yield increase remain poorly understood, particularly involving multiple sustainability indicators. The objective of this study was to examine the sustainability of rice intensification in Uruguay from 1993 to 2013. National rice production and crop manage…	0	0	0	0	0	0	1	0	0	0	0	0	0	0	0	0	0	0	0
330	Sustainable Intensification and Farmer Preferences for Crop System Attributes: Evidence from Malawi's Central and Southern Regions	D. L. Ortega, K. B. Waldman, R. B. Richardson, D. C. Clay and S. Snapp	2016	World Development				10.1016/j.worlddev.2016.06.007	Both	Africa	Farmer preferences	Legumes	Maize	Malawi																Low soil fertility is a limiting factor to farm productivity, household nutrition, and economic development in many parts of Africa due to the continuous cultivation of maize over centuries. Diversifying maize monocrop with legumes has been proposed as one solution to declining soil fertility. Adoption of legumes in Africa remains low despite the much needed soil fertility and nutrition benefits …	0	0	0	0	0	1	0	0	0	0	1	0	0	0	0	0	0	0	0
331	Sustainable intensification of agricultural systems in the Central African Highlands: The need for institutional innovation	M. Schut, P. van Asten, C. Okafor, C. Hicintuka, S. Mapatano, N. Nabahungu, D. Kagabo, P. Muchunguzi, E. Njukwe, P. M. Dontsop-Nguezet, M. Sartas and B. Vanlauwe	2016	Agricultural Systems	145		165-176	10.1016/j.agsy.2016.03.005	Both	CGIAR Research Program on Integrated Systems for the Humid Tropics (Humidtropics)	Farming systems research	Participatory action research	Rapid Appraisal of Agricultural Innovation Systems (RAAIS)	Sub-Saharan Africa																This study identifies entry points for innovation for sustainable intensification of agricultural systems. An agricultural innovation systems approach is used to provide a holistic image of (relations between) constraints faced by different stakeholder groups, the dimensions and causes of these constraints, and intervention levels, timeframes and types of innovations needed. Our data shows that c…	0	0	0	0	0	1	0	0	0	1	0	0	0	0	0	0	0	0	0
332	Sustainable intensification of agriculture for human prosperity and global sustainability	J. Rockström, J. Williams, G. Daily, A. Noble, N. Matthews, L. Gordon, H. Wetterstrand, F. DeClerck, M. Shah, P. Steduto, C. de Fraiture, N. Hatibu, O. Unver, J. Bird, L. Sibanda and J. Smith	2016	Ambio			1-14	10.1007/s13280-016-0793-6	Scopus	Agriculture development	Anthropocene	Global sustainability	Resilience	Sustainable intensification																There is an ongoing debate on what constitutes sustainable intensification of agriculture (SIA). In this paper, we propose that a paradigm for sustainable intensification can be defined and translated into an operational framework for agricultural development. We argue that this paradigm must now be defined—at all scales—in the context of rapidly rising global environmental changes in the Anthrop…	0	0	1	0	0	0	0	0	0	0	0	0	0	0	0	0	0	0	0
333	Sustainable intensification: a multifaceted, systemic approach to international development	J. Himmelstein , A. Ares , E. van Houweling	2016	Journal of the Science of Food and Agriculture		15	4833-4839	10.1002/jsfa.7831	Both	Agroecological	International development	Sustainable intensification	Resilience																	Sustainable intensification (SI) is a term increasingly used to describe a type of approach applied to international agricultural projects. Despite its widespread use, there is still little understanding or knowledge of the various facets of this composite paradigm. A review of the literature has led to the formalization of three principles that convey the current characterization of SI, comprisi…	0	0	1	0	0	0	0	0	0	0	0	0	0	0	0	0	0	0	0
334	Targeting investments in small-scale groundwater irrigation using Bayesian networks for a data-scarce river basin in Sub-Saharan Africa	P. Katic and J. Morris	2016	Environmental Modelling and Software	82		44-72	10.1016/j.envsoft.2016.04.004	Both	Decision-support	Irrigation technologies	Outscaling	Smallholders																	Irrigation for smallholder farming systems is an important approach for sustainable intensification and increased productivity in Sub-Saharan Africa, provided investments in irrigation are properly targeted and accompanied by complementary improvements. Many GIS-based tools have been developed to identify suitable areas for investments in different types of small scale irrigation (SSI), but they …	0	0	0	0	0	1	0	0	0	1	0	0	0	0	0	0	0	0	0
335	The challenge of managing soil functions at multiple scales: An optimisation study of the synergistic and antagonistic trade-offs between soil functions in Ireland	K. Valujeva , L. O'Sullivan , C. Gutzler , R. Fealy , R.P.O. Schulte	2016	Land Use Policy			335-347	10.1016/j.landusepol.2016.07.028	Both	Functional Land Management	Greenhouse gas	Livestock	Optimisation	Sustainable intensification	Water quality															Recent forecasts show a need to increase agricultural production globally by 60% from 2005 to 2050, in order to meet a rising demand from a growing population. This poses challenges for scientists and policy makers to formulate solutions on how to increase food production and simultaneously meet environmental targets such as the conservation and protection of water, the conservation of biodiversi…	0	0	0	1	0	0	0	0	0	1	0	0	0	0	0	0	0	0	0
336	The CROPROTECT project and wider opportunities to improve farm productivity through web-based knowledge exchange	Bruce, TJA	2016	Food and Energy Security	5	2	89-96	10.1002/fes3.80	WOS	Farmer research networks	impact	innovation	research policy	sustainable intensification	translational research															A key global 21st century challenge is to maximize agricultural production while minimizing use of resources such as land, water, and energy to meet rising demand for produce. To meet this challenge, while also adapting to climate change, agriculture will have to become more knowledge intensive and deploy smarter farming techniques. The intention of this study was to: (1) Highlight the opportunit…	0		0	1	0	0	0	0	0	0	0	0	0	0	0	1	0	0	0
337	The sustainable intensification of agroforestry in shifting cultivation areas of Bangladesh	T. K. Nath, M. Jashimuddin, M. Kamrul Hasan, M. Shahjahan and J. Pretty	2016	Agroforestry Systems	90	3	405-416	10.1007/s10457-015-9863-1	Both	Agroforestry	Livelihood	Shifting cultivation	Social capital	Sustainability																Shifting cultivation is now considered a largely unsustainable type of agroecosystem because of declines in productivity that come with increasing population pressure, shortening of fallow periods and non-availability of alternative land. Efforts to promote the adoption of agroforestry to improve shifting cultivation systems have been increasing. Here, we discuss intensification of agroforestry i…	0	0	0	0	1	0	0	0	0	0	1	0	0	0	0	0	0	0	0
338	To integrate or to segregate food crop and energy crop cultivation at the landscape scale? Perspectives on biodiversity conservation in agriculture in Europe	J. Dauber , S. Miyake	2016	Energy, Sustainability and Society		1		10.1186/s13705-016-0089-5	Scopus	Bioenergy	Combined food and energy systems	Ecological intensification	High nature value (HNV) farming	Land sharing	Land sparing	Sustainable intensification														Biodiversity is severely declining in intensively managed agriculture worldwide. In response, land-management strategies for biodiversity conservation on farmland are in debate, namely ecological intensification and land sparing vs. land sharing. In parallel, there is a recent food vs. energy debate stimulated by an increasing competition for land resources. Despite clear overlaps between these t…	0	0	0	1	0	0	0	0	0	0	0	0	0	0	0	0	0	0	0
339	Towards sustainability in the extensive and intensive livestock sectors	Niamir-Fuller, M	2016	Revenue Scientifiquet et Technique-Office International des Epizooties	35	2	371-387	10.20506/rst.35.2.2531	WOS	Animal welfare	Biodiversity	Climate change	Common property tenure	Consumption	Fair trade	Green economy	Grey water	Health	Intensive livestock sector	Investment	Land degradation	Livestock	Mobility	Nutrition	Pastoralism	Pollution	Sustainability	Transhumance	Zoonosis	An increase in both human population and economic growth has been accompanied by rising per capita demand for animal products. The livestock industry is under pressure to meet this demand, but its current patterns of production are not environmentally sustainable, causing negative health impacts on humans and raising welfare concerns for animals. With little regulation of the intensive livestock …	2		1	0	0	0	0	0	0	0	0	0	0	0	0	0	0	0	0
340	Towards sustainable intensification of apple production in China - Yield gaps and nutrient use efficiency in apple farming systems	N. Wang, J. Wolf and F. S. Zhang	2016	Journal of Integrative Agriculture	15	4	716-725	10.1016/S2095-3119(15)61099-1	Both	Apple production	China	Environmental problems	Nutrient use efficiency	Potential yield	Sustainable intensification	Yield gaps														China is in a dominant position in apple production globally with both the largest apple growing area and the largest export of fresh apple fruits. However, the annual productivity of China's apple is significantly lower than that of other dominant apple producing countries. In addition, apple production is based on excessive application of chemical fertilizers and the nutrient use efficiency (es…	0	0	0	0	1	0	0	0	0	1	0	0	0	0	0	0	1	0	0
341	Towards sustainable intensification of maize (Zea mays L.) + Legume intercropping systems; Experiences; challenges and opportunities in India; A critical review	A. Dwivedi, A. Singh, R. K. Naresh, M. Kumar, V. Kumar, P. Bankoti, D. K. Sharma, Thaneshwar, A. Singh and O. Singh	2016	Journal of Pure and Applied Microbiology	10	1	725-740		Scopus	food security	Intercropping	Maize + Legume	Sustainable intensification																	World population is projected to reach over 9 billion in 2050. At present ensuring food security while mitigating environmental impacts represents a major agricultural challenge. Thus, higher productivity must be reached through sustainable management by taking climate change into account, resources rarefaction like nutrient light and water and fatalities of fertile lands. Crop diversification is…	0	0	0	0	1	0	0	0	0	0	1	0	0	0	0	0	0	0	0
342	Transitioning to groundwater irrigated intensified agriculture in Sub-Saharan Africa: An indicator based assessment	T. S. Amjath-Babu, T. J. Krupnik, H. Kaechele, S. Aravindakshan and D. Sietz	2016	Agricultural Water Management	168		125-135	10.1016/j.agwat.2016.01.016	Both	Agricultural development	Groundwater irrigation	Principal component analysis	Sub-Saharan Africa	Sustainable intensification	Transition index															Growing populations, changing market conditions, and the food security risks posed by rainfed cropping and climate change collectively indicate that Sub-Saharan African nations could benefit from transforming agricultural production to more intensive yet resilient and sustainable systems. Although highly underutilized, emerging evidence indicates that groundwater may be more widely available than…	1	0	0	0	0	1	0	0	0	0	0	0	0	0	0	0	0	1	0
343	Trends during development of Scottish salmon farming: An example of sustainable intensification?	T. Ellis, J. F. Turnbull, T. G. Knowles, J. A. Lines and N. A. Auchterlonie	2016	Aquaculture	458		82-99	10.1016/j.aquaculture.2016.02.012	Both	Animal welfare	Aquaculture development	Environmental impacts	Performance indicators	Salmon farming	Sustainable intensification															Commercial farming of Atlantic salmon in Scotland started in 1969 and has since expanded to produce &gt;179,000 t year-1. A government department has published annual statistics and information on the seawater and freshwater sub-sectors of the Scottish salmon farming industry since 1979, and this review collates and discusses metrics covering aspects of production, farm sites and systems, fish pe…	0	0	0	1	0	0	0	0	0	0	0	0	0	0	1	1	0	0	1
344	Triticale out-performs wheat on range of UK soils with a similar nitrogen requirement	S. E. Roques, D. R. Kindred and S. Clarke	2016	Journal of Agricultural Science			1-21	10.1017/S0021859616000356	Scopus																					Triticale has a reputation for performing well on poor soils, under drought and with reduced inputs, but there has been little investigation of its performance on the better yielding soils dominated by wheat production. The present paper reports 16 field experiments comparing wheat and triticale yield responses to nitrogen (N) fertilizer on high-yielding soils in the UK in harvest years 2009–2014…	0	0	0	1	0	0	0	0	0	0	0	0	0	0	0	0	1	0	0
345	Tropical grasslands: A pivotal place for a more multi-functional agriculture	M. Boval, V. Angeon and T. Rudel	2016	Ambio			1-9	10.1007/s13280-016-0806-5	Scopus	Agro-ecology	Ecological intensification	Ecosystem services	Grassland	Multi-functional	Tropics															Tropical grasslands represent a pivotal arena for the sustainable intensification of agriculture in the coming decades. The abundant ecosystem services provided by the grasslands, coupled with the aversion to further forest destruction, makes sustainable intensification of tropical grasslands a high policy priority. In this article, we provide an inventory of agricultural initiatives that would c…	0	0	0	0	1	1	1	0	1	0	0	0	0	0	1	0	0	0	0
346	Understanding variability in soybean yield and response to P-fertilizer and rhizobium inoculants on farmers' fields in northern Nigeria	E. Ronner, A. C. Franke, B. Vanlauwe, M. Dianda, E. Edeh, B. Ukem, A. Bala, J. van Heerwaarden and K. E. Giller	2016	Field Crops Research	186		133-145	10.1016/j.fcr.2015.10.023	Both	Bradyrhizobium	Smallholder farmers	Sustainable intensification	West Africa																	Soybean yields could benefit from the use of improved varieties, phosphate-fertilizer and rhizobium inoculants. In this study, we evaluated the results of widespread testing of promiscuous soybean varieties with four treatments: no inputs (control); SSP fertilizer (P); inoculants (I) and SSP plus inoculants (P + I) among smallholder farmers in northern Nigeria in 2011 and 2012. We observed a stro…	1	1	0	0	0	1	0	0	0	0	1	0	0	0	0	0	0	0	0
347	Unravelling the causes of variability in crop yields and treatment responses for better tailoring of options for sustainable intensification in southern Mali	G. N. Falconnier, K. Descheemaeker, T. A. Mourik and K. E. Giller	2016	Field Crops Research	187		113-126	10.1016/j.fcr.2015.12.015	Both	Cereals	Intercropping	Legumes	Rotation	Soil type																Options that contribute to sustainable intensification offer an avenue to improve crop yields and farmers' livelihoods. However, insufficient knowledge on the performance of various options in the context of smallholder farm systems impedes local adaptation and adoption. Therefore, together with farmers in southern Mali we tested a range of options for sustainable intensification including intens…	0	0	0	0	0	1	0	0	0	0	1	0	0	1	0	0	0	0	0
348	Vision-based Obstacle Detection and Navigation for an Agricultural Robot	D. Ball, B. Upcroft, G. Wyeth, P. Corke, A. English, P. Ross, T. Patten, R. Fitch, S. Sukkarieh and A. Bate	2016	Journal of Field Robotics				10.1002/rob.21644	Both																					This paper describes a vision-based obstacle detection and navigation system for use as part of a robotic solution for the sustainable intensification of broad-acre agriculture. To be cost-effective, the robotics solution must be competitive with current human-driven farm machinery. Significant costs are in high-end localization and obstacle detection sensors. Our system demonstrates a combinatio…	0	0	1	0	0	0	0	0	0	1	0	0	0	0	0	0	0	0	0
349	What evidence exists for the effectiveness of on-farm conservation land management strategies for preserving ecosystem services in developing countries? A systematic map	J. P. R. Thorn, R. Friedman, D. Benz, K. J. Willis and G. Petrokofsky	2016	Environmental Evidence	5	1		10.1186/s13750-016-0064-9	Scopus	Agro-ecology	Conservation agriculture	Ecosystem services	Evidence-based environmental policy	In-field assessment	Land sharing	Site-specific management	Sustainable intensification													Background: An extensive body of evidence in the field of agro-ecology claims to show the positive effects that maintenance of ecosystem services can have on meeting future food demand by making farms more sustainable, productive and resilient, which then contributes to improved nutrition and livelihoods of farmers. However, inconsistent effects have commonly been reported, while empirical eviden…	0	0	1	0	0	0	0	0	0	0	0	0	0	0	0	0	0	0	0
[truncated: 185 more columns]
